# Supplementary material for: Analysis of synthetic cellular barcodes in the genome and transcriptome with BARtab and bartools
Source: Cell Rep Methods. 2024 Apr 25;4(5):100763. doi: 10.1016/j.crmeth.2024.100763 (PMC11133760; doi:10.1016/j.crmeth.2024.100763)
Supplement: Table S2. SPLINTR v.0 mCherry barcode reference library, related to Figure 2 [file mmc2.xlsx]

## Sheet: Sheet1
mCHERRY_Barcode_1	GTGAGCATCAACGTCTATCTAAGTGTTAGTACCTCTATGTCACTGAGTGATTGTGTAAGA
mCHERRY_Barcode_2	ACGTCATACTGAGTGTAACTCCGACCTTCTTGGACTGTGTAAGAGACAGATGCTGCCACA
mCHERRY_Barcode_3	TGGACTTACTCGGTCGTTGACGGTCTCTGTTACAGTATGTCTCTCTGTGACGCTCTATCA
mCHERRY_Barcode_4	CACACGAAGTGCGACTAAGTGGCACTCTCTTCGAGATAGACACTGGTAGTTGGTCATTGA
mCHERRY_Barcode_5	CGGTGTGAGAGTGTCCATGACTCTGATTCAATGTGGTACTCACTGAGTCTCTCAGCGTCT
mCHERRY_Barcode_6	GTCAGAAACTCACACAGTGTGAGTCCTTCACGCTCACAGAAGCACCCACACGGAGGCTCT
mCHERRY_Barcode_7	GTGTCTGTGAGAGAGCCAGAGACAGAATGTTTCACGTAGTAGGTGAGAGTCACACCCTGA
mCHERRY_Barcode_8	CGGTCCGAGATTGAGATTGTATGTGGGTGTCGCTCTTTGTACGTGCCAGAAGGTGCAAGT
mCHERRY_Barcode_9	GGCTGAGTGTGTGTCATTCTCACACGCTCAGCCAGGCAGATCCACACTGTGGCTGCATCT
mCHERRY_Barcode_10	GACACGTACATCCTGTATCTTCGAGGTACAGAGACTTTGTCTCTGCATGAAGGAGGATCT
mCHERRY_Barcode_11	CCGAGTTTCAAAGTCTTTGTTCGTCTGTCTGCGTGAGACATTCTCGCTCTCGCTGAGAGT
mCHERRY_Barcode_12	TAGTGACTCAGGGTGACACATCGACTTTCTATGTGATACAATCTGGGAGAGTGAGCGTGA
mCHERRY_Barcode_13	TTCTGTGTCAGGCTCAAACTACGTGAAAGTGGGTCTGACTGCGACTGAGTTTCTGGGTGT
mCHERRY_Barcode_14	TCGTGTCTGTCGCTCTTAGTGGGTCGAACTTAGAGCGTGATCGACGGTCAGCCTCGTACT
mCHERRY_Barcode_15	AACAGGCACTAACTCACACAGTCTGAGAGAATCTGGTAGTGCCTGCCACTCACAGAGACA
mCHERRY_Barcode_16	TGCTGAATCTTACAGAAAGAGAGTGGCACAGTGAGTGAGAGAGTGTAAGACGGACGCAGT
mCHERRY_Barcode_17	ACCTGATTGTACCACCATGAAGGTCGATCTTGCAGGCTGTCCGAGCCTGATACTGGTAGT
mCHERRY_Barcode_18	CGCTGGGACATGGAGGGTCTGTGTGAAACATGGAGGGACAGTGTCCATCAAAGTGGCAGT
mCHERRY_Barcode_19	GTGTCAGTCTACCACCGTGTTTGTGGTTGTGGGTGCAAGAGAGAGGATGTCGCAGTATGA
mCHERRY_Barcode_20	GGCAGATTGTACCAGCATCTGGCTCGGAGATAGTGTGTCTTTGTGTTACATCGAGCGAGA
mCHERRY_Barcode_21	TAGTGCTTGTACGACTCTCAACCTGTGTGAGGGTCTTAGTGTGACGGACTTGCTGGCTCA
mCHERRY_Barcode_22	TACAGGGTGTAGGTCTTAGTATGTCAAAGTATGTGGTTGTATGTCAGAGTCGGAGACTGT
mCHERRY_Barcode_23	CCGAGTTAGTCACTGATAGACCGACTTTGAGGGAGAATCATTCTGGCTCTATGTGTCTGT
mCHERRY_Barcode_24	GGCTCAAACATAGTCTATCAGAGTGGCACACCGTGAGTGTTTGACCATGTCTGTCGGTCA
mCHERRY_Barcode_25	TGGAGCTTGAGACACCTAGATAGTGTGAGAATCTCACTGTTGGTGTGTGTGGGAGGGAGA
mCHERRY_Barcode_26	GGCTGCTACATGGTGCATCTTCGTGCTTGAACCACTTAGAATCAGGCTCAGGGTGTCACA
mCHERRY_Barcode_27	GGCTGACTCTGGCTGCGTCTGCCACCATCAATGTCGAAGAACGAGTTTCTACGTGCATCA
mCHERRY_Barcode_28	CTGACAGTCTTCGACCGAGTGACAGGCACATTGAGTATCTGAGACCTTGAGGGTCCTACA
mCHERRY_Barcode_29	ATCTGGTTGAGCCACTAACTATCTCGAAGAAACACTCACACGGTCTTTCTCGGACTGAGA
mCHERRY_Barcode_30	CACAGCAAGATTGTGTTTGTCAGACCGTCTTGCTGCAAGAATCACACTCAAGCACTTAGT
mCHERRY_Barcode_31	TCGAGCAAGTCAGAGTATCTGTGAGGGACATACTCGAAGAGCGTGAATGTGTGACGGAGT
mCHERRY_Barcode_32	CGGTCGATGAGGGTCGGTCTCGGTCGCACAGAGTCTATGTAGGTGGGACATACAGGGACA
mCHERRY_Barcode_33	CGGAGTTACTGGGTGCGTGTACCTCGTTGTGCGTGGGTCAAACTCGGTGATGGTCAGTGA
mCHERRY_Barcode_34	AACTCGGTCACTCTGATTCTTGCAGTATGATTCTGGCACTCCCACTGACACCCACCTTCA
mCHERRY_Barcode_35	GCGAGGCTGAGTGTGATTCATAGTCACTGATGCTCTTTGTCGGTCGCACTAGGTGGGAGA
mCHERRY_Barcode_36	GAGAGTGTCATTGTGTCTGTGTCAGCCACTGGGTCGTACTAGCAGATTGAAAGTGAATCA
mCHERRY_Barcode_37	CAGACTCTGTTGCTGCGTGAACCTCTGAGTAAGAGTTTGACGCACGAAGAGAGAGAATCT
mCHERRY_Barcode_38	GGGACGGAGTATCTCCTTCACCCTCCCTCTTAGAGAGACAGACTCGCTGATGGAGGGAGA
mCHERRY_Barcode_39	CCCTCGGTGTACCTCTGACTCCGACTGTGTCTCTGCATGAAACTGTTTCACTCAGGGTGT
mCHERRY_Barcode_40	TCGACTGACATAGTCGTACACACTGACTCTCCCTGACTGTGTCACCTTGTGCCAGGAAGA
mCHERRY_Barcode_41	CACTCACAGTCTCAGGATGTTTGAGAGAGTTCGAGTTAGACTCTGTCAGAGAGTCCATGT
mCHERRY_Barcode_42	GGGACCTACTTTGTCAGTCATGGACATTGTTCCAGTATGTTGCAGAATCTAACTGGGAGT
mCHERRY_Barcode_43	GCGTGTTACATCCACCGTCTCGGTCGGACTTCGACATAGATCCTGAAAGTTCCACGGACA
mCHERRY_Barcode_44	CCCTGAGTCAATGTCTCTCTTGCTCGCTCTACGTGGATGTTTGTCCATGACAGAGGTTCT
mCHERRY_Barcode_45	CCCAGAAACTGTCAGTAACTGGCTGACACTTGCTGGTAGTCGGTCATTGACAGAGGGACT
mCHERRY_Barcode_46	GTGTGATAGATTGTCCAACTACCTGAGACACCGTGTGAGTGTCAGGAACTGACACGTTGA
mCHERRY_Barcode_47	CGCTGTGAGTGCGACTAAGTAGCAGGTTGAGTCTGACTCATGGACCATGAGGCTGGGAGT
mCHERRY_Barcode_48	CTCAGACAGACGGTGTCTGTAGCACCGTCAGTCTGGCTGAATGTGGATGTGGGTGATTGT
mCHERRY_Barcode_49	CACTCCGACATAGTCGATGTGTCAGGGTCAAACTCCTACTTAGTGGTTGTACCAGATAGT
mCHERRY_Barcode_50	AGCAGGTTCAAAGTGCTAGTCGGAGGGTGTCTGTCATTGTTTGTGTCTGTCACTGCGAGT
mCHERRY_Barcode_51	CTGAGCCACAGGGAGACTCATTCAGGTAGATGGAGAATCATTCAGGCTGTGTCTGTTACA
mCHERRY_Barcode_52	CACACGGACACTCTCGAACATTCTCTATCAAAGTGAGAGTACCACAGTCAGTCTCCCTGT
mCHERRY_Barcode_53	TTCTGTGAGTGTGTCTAAGTTAGTGGGAGATGGACTTAGATACTGGGTCTCGGTGTCAGT
mCHERRY_Barcode_54	TCCAGGATCAGAGAGAATCTCGCTGAATCTACCAGGTTGAGACTCAGTGTGACAGCCTCT
mCHERRY_Barcode_55	GTCAGGAACACCGTCTCAGTACGTGTTTGATCGAGTGACACGCAGTATCTGAGTGGAAGT
mCHERRY_Barcode_56	ACCTCGCACAGACTGCTTGTTGCTGGATGAGAGAGCATCAAAGTGCTACACTCTGCGTCA
mCHERRY_Barcode_57	TAGAGCTTGAAAGTGTTAGACCGTCCAACTACGTCTCTCATCCAGACACAAGCTCAGTGA
mCHERRY_Barcode_58	GAGTCTATCTGACTGGAAGATAGTGTGACAAACAGGAAGTCGCTGGTTGTCGCAGTATGA
mCHERRY_Barcode_59	GAGAGGGTGAGTGTCGTACAAAGTGCAAGTATGTGGGTGAGACACACTGTGGCAGTTAGT
mCHERRY_Barcode_60	GAGAGTGAGATCCTCCCACATGCTGTGTGACGCTCGAAGTTAGTGGTACACCGAGTTTGT
mCHERRY_Barcode_61	ATCAGGTTGAGGCAGTAACATCGTGTCTGTGCCACATTCATACAGCTTGAGGCTGCAAGT
mCHERRY_Barcode_62	AAGTGTGACTAGCTGCAACTTGCAGAGTGTGGCACTCAGTGCCAGACTGATACAGGTTCT
mCHERRY_Barcode_63	GAGAGCGAGTACGTCGAACAGAGTCCATCTCTGACTTAGATGGTCGCTGAACGAGGTAGA
mCHERRY_Barcode_64	CACAGTCTGTTTGACTCAGAGTCTCATTGTTCGTGCGTCAGGGACCCAGTAGGAGGCTGA
mCHERRY_Barcode_65	GGGACCGTGAGCCACCGACTACGTCCGACTCTCTGTAACATGCACAGACACGGTCTATGA
mCHERRY_Barcode_66	GTCAGAATGAGCCACGGAGAATCTGAGAGAATGTCTCTCACTCTGTTTGAATCTGGATCA
mCHERRY_Barcode_67	GTGTCTCAGTTCCACGATGTAGGTGGTACATGCTGCTACTAACTCATAGAATGTCTGACT
mCHERRY_Barcode_68	GCGACCGTCTTTGAGTATCACACTGACAGTCGGTCGTTCAGCCTGTTAGTGTGAGGGAGT
mCHERRY_Barcode_69	CCCTCCTAGTACGACGGTCATGGTCGCTCATGCACTGTGACAGACTTTCTACGAGGATCA
mCHERRY_Barcode_70	TTGTCCTTCTCTCAGACAGATTCTGGGTCAAAGACCGAGATTCACTCTGAGCCAGGCTGA
mCHERRY_Barcode_71	CCGTGTTAGTGGCAGTGAGTAACTGGTACAGCGAGTGACTGGCACTAAGTGTGTCGGACA
mCHERRY_Barcode_72	AGCTGAGAGTCTCACCGACTGACAGCCAGTAACTGCGAGTGGCTGCCTGAACGAGGTTGA
mCHERRY_Barcode_73	TGGTCTAAGTTGGACAGAGAGAGAGGTTCTTAGAGTTACTTGCAGGGTCAAGCTGGGACT
mCHERRY_Barcode_74	GCCTGAATCAACGTCCTTCAGCGAGCCAGACGCAGAAACAAGCTCAGTCAATGTGTCTGA
mCHERRY_Barcode_75	CGGTGCCTGACGGTGTAAGACTCACAGTCACACAGCCTCTGCGACGAACTCTGTGTTTCA
mCHERRY_Barcode_76	ACGTGCCAGTTCCTGCTAGAGAGTGTGTCTACGAGGCACAGGCACTAAGAGGGAGATTGT
mCHERRY_Barcode_77	GGGTGGCAGTTACACTGACATGGAGGATCTTGGTGTCTGAGGGACTATGACTCTGGTAGA
mCHERRY_Barcode_78	AAGTGGTACTTTGTGAGTGAATCACTAACAGCCAGTATGACTCAGAGTGTATCTGAGTCT
mCHERRY_Barcode_79	TGGTGCTTCACAGTCCATCTTCGTCTCTGACGGAGTCACTCTGAGTCTCTTAGAGGCACT
mCHERRY_Barcode_80	TAGTCTCAGAACCAGCCAGATTCTCGATCTAGCACTCTCAGGGACATTGAGCGAGTGTCA
mCHERRY_Barcode_81	ACGTGAGTCACGGTGGGTGTGGGTGTCACAAAGTGAGTGTTTCTGGTACTGTCACCAACA
mCHERRY_Barcode_82	CCCAGCTTGTAGCACAATGAGAGACTTAGATAGAGGTAGAGGCTGAAAGACGCTCTGACT
mCHERRY_Barcode_83	ACCTGTTAGTTGGTCGTAGATCGTGAAAGTTTGAGCCTGTCTGTGGGACAGTGACAAACA
mCHERRY_Barcode_84	TGCTCAGAGAAGCTGAATGTACCACACTGTAAGACTATCAACCAGGTTGTGTCACTTAGT
mCHERRY_Barcode_85	CGGTGGCAGTAGCAGATAGTTAGTGAGACTGCGTCCCTGATGGAGTATGAGGGAGGTTGT
mCHERRY_Barcode_86	GCCACTGTCTCTGACAATGTTGGTGGATGATACAGCAAGTAAGTGGCTGTTTGTCTATGA
mCHERRY_Barcode_87	TTGTGTGTCAAAGTCCTAGAACGACAGTGAGGGTCCTTGAAGGTCTGTGTGGCTCTCACT
mCHERRY_Barcode_88	GGGAGTTTCATGGTCGGAGTAAGAGTTTGTGTGACCGTGATGCACGAAGATGCTGGTTCA
mCHERRY_Barcode_89	CCGTCCATCACAGTGTGTGAAACAGGGTGAGTCTGCGTGTGTGTCGTACTGCGACCTTCA
mCHERRY_Barcode_90	GTCTCGCACATTCAGTGACTGTGTCCGTGAAAGTCTTTCTTTCTCTGTGTTACTCGTACA
mCHERRY_Barcode_91	CCGACGTTCATTCAGGTAGATGCAGTGTCAGGGTGTTTCACTCTCGAAGATCCACAATCA
mCHERRY_Barcode_92	GACACAGAGTGTCAGGTACTATGACGGTGTCCGAGACTCAGACTGTGTGACCGTCATTGA
mCHERRY_Barcode_93	TCCACGAACAGAGAGATTGTCCGACGGTGTCTGTGACACTGGCACGAACAATCTGTATGA
mCHERRY_Barcode_94	ACCAGTTTCACCCAGGATGTACGTCCTTGAGTCTGAGTGAGACACCTTGACTCAGAAAGA
mCHERRY_Barcode_95	GTCAGACTGACTCTCACACTGTCACAGTGTCACAGAGAGTCTGTGGAAGATGGAGTCTCT
mCHERRY_Barcode_96	CCCAGCGAGTCTCTGTGTCAAGGACCCTCTGTCAGATACTGGGTGCATCAAACTGATTGT
mCHERRY_Barcode_97	CGGAGGAAGAGTGACGCAGTTCCAGCTTGTCGCAGACAGTTTCTCGATCATAGTCGTTGA
mCHERRY_Barcode_98	GGGAGAAAGTGGCACAGTCAAAGTGTTTCTACCACTGTCAACGTCATAGTTGCACTGACA
mCHERRY_Barcode_99	TTGAGAGTGTAACAGATACTGCGTGCAACATGGTGATTGTAGGTCACTGTACCTCTATGT
mCHERRY_Barcode_100	CAGTGGCAGTCCGTCACACTATCTCAGTGTGAGTGTGTCACGCACCATGTTTGACGGAGT
mCHERRY_Barcode_101	GACTGAGTCTCTCAGCTTGTAAGTCAGTGTGGGAGTGTGAGAGTCCGTCTTGGTGAAAGA
mCHERRY_Barcode_102	GAGTCGGTCTTTGTGTAAGAGACAGCAAGTAACAGTTACTGTCAGTTAGTTGGACTTTGA
mCHERRY_Barcode_103	TCCACCGTGTGGCTCATACTGTCTGCTAGTCTCACTATGTGCGACCGAGATTCAGACTGA
mCHERRY_Barcode_104	GCGAGGCTGTTTGTGGTTGATACACGCTGTGTCTGTTACATTCTCAGACTTGCAGGGAGT
mCHERRY_Barcode_105	ACCTGTAAGTGAGTGTGAGATTGAGCCTGAGTCAGGGACAGGCAGAATGACACACCAACT
mCHERRY_Barcode_106	CGCTGAAAGAATGACACAGACGGTGAGTCTATGTCGGAGTTCGAGATTGACACTCTGTCA
mCHERRY_Barcode_107	CGGTGGATGTTCGAGCTTGACACACGTTCACAGTCCTAGTGTCACTGTGATTCAGATTGT
mCHERRY_Barcode_108	GCCAGGGTCAGGCAGGGAGTTGCTGTAAGAAGCACCGTGTACCACCGTCAAGCTCGGAGT
mCHERRY_Barcode_109	GCGTGGCACTGAGTGGCACTCACAGTGAGACCCAGCGTCTCTGTGTCACTGTCAGGGTGA
mCHERRY_Barcode_110	AGCTGCATCAATGAGTGACTCCGACATACAACGAGGATCTAGGACTAACAAAGAGCCTGT
mCHERRY_Barcode_111	TCGAGAATCTGACACAGTCAGGCTCTTTGAGCGTGGGTGTGGCACAGAGAGAGTGGTTGT
mCHERRY_Barcode_112	CCGAGCAACTTGGACGATCATTCTGAATGTGGCAGTTACAGGCACGTAGATTGACGAACT
mCHERRY_Barcode_113	AGGAGGTTCACGGTGAAAGTCTGACGGACTGCGTCTTAGTTTGAGATTGTGTGACGCTGA
mCHERRY_Barcode_114	CGCTCGAAGTGCCACGTACAGGCTGTAAGTAGGACTTAGACAGAGGTTGTCAGAGTGTGT
mCHERRY_Barcode_115	TCCTCGCTGAGACAGTATGTTACACTAAGATGGTGCTAGAACGACAATCTCGGTCCTTGA
mCHERRY_Barcode_116	TTGTCCCAGATGGAGCCACATTGAGTCTGTATCTCTAACTCCGTGACAGTACGACAATCA
mCHERRY_Barcode_117	GCGTCCGACATGCTGTCAGTCGGACAGAGAGGCAGAGACTGGCTGTCTCACTCAGTGTCA
mCHERRY_Barcode_118	GGCAGTAACAGCCACTGAGAGCGTGTGTGTCAGACTGACAGTGTCAGTCTCTCACTTTGT
mCHERRY_Barcode_119	AACTCTTTGAGTCTGACTGTCACACAGTCTAGCACTCAGATCCAGTTTGATACACTATGT
mCHERRY_Barcode_120	CGGTCATACATTCACGAAGATTGAGATTGAGACTCAAACAAAGTCGGTCTGAGTCGTTGT
mCHERRY_Barcode_121	GCCTCTTACATTCTCCATGTTTGACAGAGTCTCTGTTAGATGGAGTTAGTACCAGGTACT
mCHERRY_Barcode_122	CGGAGGTAGAAACAGTGTCTGTCTCTGACATCGTGGCTGATTGTCCATGTCTGTCTGAGA
mCHERRY_Barcode_123	CGCTCAAAGTAACAGGCTCTGTGTCACTGAGCGTCGTACTTAGTGTCTGTGTCACGCTCT
mCHERRY_Barcode_124	CGGTGTCTCTTTGACGGACACGCTCAATGTATGAGATTGAGGGACTTAGTTGCAGACAGA
mCHERRY_Barcode_125	CCCTGCGTCATCCTGTCACATACTGAAACTAGCTCAGTGATCCAGAATGTGTCTGCCTGT
mCHERRY_Barcode_126	GACACAATGATAGACTTTGTGTGTGTTAGTTTGTGTAACACACTGGATCAGAGAGTTTCA
mCHERRY_Barcode_127	GCGTCGATCACTCACAATGTGAGTGTGTGAGGCACCTACAATCACTAACTGCCTGTATGA
mCHERRY_Barcode_128	GCGTGCGACACGCTCATACATTGTGAGAGTTCGTCTGACACAGTGGGACATCGTCTGTGT
mCHERRY_Barcode_129	GGGTCCATCAAGGACAGAGACGGTGGTTCTCGGTCCAACACTGTCGATGTGACACCTAGT
mCHERRY_Barcode_130	ACGTGACACAGAGACATTCATCCTGCATGATTCACGTTGAAACTCCTTCATGGTCCCACT
mCHERRY_Barcode_131	GGGACGGACAGAGTCACTGTGGCTCCGAGACAGACAGACTGAGACTCTGTCTGAGCTTCA
mCHERRY_Barcode_132	GTCAGGGACAAGCTCCGTGAAGGTCGAAGTTGGAGACACTTTGTGCATCAGCGTCCGACT
mCHERRY_Barcode_133	CGCTCGAAGTCTCACGATGAAACACTCTGTGGGTCTCAGACCCACGTTCACAGACGCTCA
mCHERRY_Barcode_134	GCGAGCCAGTCGGACTGTCTGCGAGCTTGTGGGTCGGAGAAGGAGAGTGTTAGTGAGACA
mCHERRY_Barcode_135	GTGTGGTAGATCCTGGTAGAGTCTCAGACACAGAGTGTGTCGGTCCATGACGCACGGAGA
mCHERRY_Barcode_136	GGGTGGGTCTTACAGATAGTAGGAGGTTCTTACTGGGTGAATCAGTGAGTAGGTGGTAGA
mCHERRY_Barcode_137	GCCACCGACAAGCAGAGTCTACCTGAAAGAAACACGGACAAAGACCGTCTTTCACTGACA
mCHERRY_Barcode_138	CTGTGTTAGAAAGACTTTCACTGACAGTCTATCTCTCACTTGCAGCCTGATTGAGGTTGA
mCHERRY_Barcode_139	TTGAGTCACTGTGTCAGTGTCGGACCCAGTTAGTCATTGTGAGTGGTACTAGCAGCCTCT
mCHERRY_Barcode_140	TGCAGGGACTAACAGGTAGTGCCACTCACTGTGTGTTACATACACACTCTACCAGTGTCA
mCHERRY_Barcode_141	TGGACTATCACTCTGTGTGATTGTGTCTGACGCAGTGTCTTAGAGCCTGTTTCTGAGTGT
mCHERRY_Barcode_142	AGGACCTTCTAAGACCTAGTTGGAGGGTCTCCCACTCAGAGTGTGCTACTCCCAGCATGT
mCHERRY_Barcode_143	GGCTGCATGACCCTCGATCTGTGAGCAAGTCTCACCAACTGACACCTACATTCACGCTCT
mCHERRY_Barcode_144	ACGTGAGTGAGTGTCACACTGAGAGGTTCTACGTCCATGTGTGTCATAGTTGGACTTTCT
mCHERRY_Barcode_145	GAGTGCGACTCAGAGTTAGTGGCACGATGTGTCAGTTAGTGTCTCATACAACGTGTAACA
mCHERRY_Barcode_146	CGCACGCTCTCCCTGCGTGAATGAGTTACACAGTGTGTGTGAGAGTATCTTGGTGGCACT
mCHERRY_Barcode_147	CGCACATTGTAGGTCTGTCTTGCACTGTCAGCGTGTGAGAACGAGCGACAAGGAGGATGA
mCHERRY_Barcode_148	GTGTCCCTCTGCCTGACTGTATGTGTGTGAACGACGAACTCTGTGGAACTCACTGTGTGA
mCHERRY_Barcode_149	GCCAGCGACATTCAGTTTGTCAGTGTGTGAATGTCGCACACTGTGGTAGAAAGTGGATCA
mCHERRY_Barcode_150	TCGAGGTTGTCTGTGTTTGTTACACTTTGATTCTGGTACTAGGTGTTTGTGAGTGGTTCT
mCHERRY_Barcode_151	GTCACCTTCTCACTCCATCAACCTGAGTCTTACACAGACTCTCAGCTTCAAGCTCGCTCA
mCHERRY_Barcode_152	AGGAGGCACAGGCAGAAAGTGGCACCGTGTATCAGGATCAGCCACGGAGACGGACTATGA
mCHERRY_Barcode_153	TAGTGCTACTTGCAGCCTCTCGCAGACTCACCCTCTTACAGTCTGCCACTACGTGTTAGT
mCHERRY_Barcode_154	CACACAGAGATTGTCTGTCATGCTGTAAGACTCTGGCAGTAGGTCCTACAAGCTCTTTCA
mCHERRY_Barcode_155	GTCAGTCACAAAGTCAATGAACGTGGGTCTATGTCCGTGAGAGTCAGTCAGACACTCACA
mCHERRY_Barcode_156	TGCAGATTGTCAGAGGTAGATACTGTAACAGGGTGGATCATTGTCCTTGTGTGACGGTCA
mCHERRY_Barcode_157	TTGTCAGTCACTCAGTTTGTAAGTCTCTCAGGCACCTTGTCCGACTCAGAACCTGCTTGA
mCHERRY_Barcode_158	CTGACGCTGTCTGTGGGAGACCGACGTACTTCGAGATACACGGAGCGAGAAGCTGTCACA
mCHERRY_Barcode_159	ATGTGTATCTAGCTCAGTCACGCTGTTACAACCTCATACAACGTCGCACAGGCACTATGA
mCHERRY_Barcode_160	TTGAGTAACTATGAGAGTCTCTCTCCTAGACACTGACAGTTTGACCGTGAGGGACGGTCT
mCHERRY_Barcode_161	CAGACCCACATACTCGGACTCCCACGTTGAATCTGGGAGTGTGACCCTCACGCTCATACT
mCHERRY_Barcode_162	CTCTGAATGTTTGTCTCACAACGTGGTTGATACAGATAGTACCTGACAGTATGTGGCTGT
mCHERRY_Barcode_163	GGCTGGCAGAAAGTGCTAGATAGTCGCTGTGAGTGCAACTCGCTGGAAGTGACTGGGAGA
mCHERRY_Barcode_164	CGCAGTGTCTAAGACTTAGTAAGTGTAACAGGCTCTCAGATCCTGCGTGTTCGTCCCTGA
mCHERRY_Barcode_165	GTGTGAGTCACAGTGAGAGAAGGTGGATGTCTGTGGGTGTGAGTGGATCAAGGTCAATGT
mCHERRY_Barcode_166	CGCACCCTGACGGAGACTGATGCTGTTTGTTAGACACTGTTTCAGTGTGTGGCAGCTTCA
mCHERRY_Barcode_167	GACACCGAGAAGGTCTAACAGGGACCCAGAGCGTGCTTCAGGGACGATGAGTCACGGACT
mCHERRY_Barcode_168	CCCACATAGTGTGAGAGTGAAGGACAGACTTTGTGGGTCTCGCAGTAAGATACTCGGAGA
mCHERRY_Barcode_169	GCCTCAGTCTGGGTCACTCATGGAGGATGAAAGTGCGTCACAGTGGCTCAACGAGGTACA
mCHERRY_Barcode_170	ATCTCGCACTACCAGTATGATCGTCACTGATGCACAGTCACCGTCTCACTGTCACTGACA
mCHERRY_Barcode_171	GCGAGGCTGTGGCTCTGTCTAGGTGGGAGTAGGTCCGAGAGTGTGATACATACACCGTCT
mCHERRY_Barcode_172	CACTGGTAGTGGGAGTCTGTGCCAGAGAGACTGTCGTACTTTGAGTTAGTGTGTGATTCA
mCHERRY_Barcode_173	GACAGTGACAGTGTGTAAGTGTCTCGCTCTGCCACTGAGATCGTGGCACTATGAGTCTCT
mCHERRY_Barcode_174	TTCTCGTTCTCACTCGCAGTTTGACCTAGTTGGAGGGACTTAGTGTGTGTGGGACGGTGA
mCHERRY_Barcode_175	TACACGAAGTTGCTGTGTGTTTCACCGAGATCCACGAACACACAGCCACATTGAGCTTGA
mCHERRY_Barcode_176	AACAGAGACATACTGGGTCTGTCAGTTACTGTGTCGTAGTCAGTGTGAGATTGAGGGAGA
mCHERRY_Barcode_177	TAGAGAATCACACAGATTCTTGGAGGGAGAGTCACAGTGTCTGTCATTGTTCCACCATCT
mCHERRY_Barcode_178	GCGTCGTTGTGTGACATTGTGAGAGGCAGTAGCTGTTTGTACGTGTTAGTTTCAGTGACA
mCHERRY_Barcode_179	GCCAGGCTGTGCGAGTGAGATGGACGATGATGCAGAGTGTCAGTGTGAGTTGCTGTTACT
mCHERRY_Barcode_180	AGGAGCGACACGGACTTTCTCAGAGCTTCATCGTGTAACAGAGAGTTTGTCTCTCGTTGT
mCHERRY_Barcode_181	CGCTCCCACTCTGTCAATGTTCGTGGTACAGCGTCCAAGAATGTGTCTGTATCAGACTGT
mCHERRY_Barcode_182	CCCTGGCAGAGAGACCTTCACTGTCCCACTGGGACCAAGATCGTCCGACTCTCAGACTGA
mCHERRY_Barcode_183	AGGAGTATGTAGCACGTTCTTGCTCTGTCTTAGTGGGTGAGAGACAGTCAACGACTGTGA
mCHERRY_Barcode_184	CACAGTAACAGAGTGGAAGAACCTCGATGTGTGAGAGTCAATCTGGGAGAACCAGTTAGT
mCHERRY_Barcode_185	GACACCTTGAGGCTGAGTCTTTGAGGGTGTGGGTGAAACTTCCAGTGTGTTCCACTAACA
mCHERRY_Barcode_186	CGCTCCATCTAACTCCGACATTGTGGATCTATGTCATACAATCTCAGTCTACCTCTGTGT
mCHERRY_Barcode_187	AACTCAAACTTAGTCCTAGTCGCTCTTAGATTGTGCTAGTTACTCAGACTACCTGGGACA
mCHERRY_Barcode_188	ACCTCCGACAAAGTCACTGTCTCTCACAGTGGCTCTATGAGACTGAGACAGTGACGATGT
mCHERRY_Barcode_189	CCGTGGTACTACCTCATTCTGCGTGATTGTCACACTAACTTGGTCGATGTTCGTCTGACT
mCHERRY_Barcode_190	GCCACAGACTTTGTGAGTGATTGTGTCTGTATGAGACACTTGGACGATCACTCTCTGAGT
mCHERRY_Barcode_191	GGCTGCTTCACAGACTAAGACGCTCTAAGAATCTCTCACTTTGTGCGTGTGTGACTGAGA
mCHERRY_Barcode_192	GCGTGACAGTGCCTCTTTGATCGACTTTGTAGGTGCGAGTCGCTGACTGATTCTGAAACT
mCHERRY_Barcode_193	GGCACATTGTCTCAGGGTGAATGTCTCTCTTTCTCGATGTAGCACTCAGATGGTGCTTCT
mCHERRY_Barcode_194	GTGTGCATGAGGCACTAACTTTGACATAGTGTGACGTTCTCCCAGTTACTATCAGCAACA
mCHERRY_Barcode_195	TCGTGGCACTTTCACGCTGTCCGACGTAGATTGTGTATGAAGCTGTTAGTGCGTGTAACA
mCHERRY_Barcode_196	GGGAGATACATCCAGAGTGTGTGAGGAAGTCTGAGGGTGAGGGTGCATGTAAGTCAGAGA
mCHERRY_Barcode_197	CCGTCAAAGTTGGTCTCAGACTGTCCCAGACTGAGTCTGATACTCGTACTAGCACGTTGT
mCHERRY_Barcode_198	GCGACAGTGTCCGTCGGTGACGGTCATTGACTCAGTCTCAATCAGGGAGTAGGTCGAAGA
mCHERRY_Barcode_199	TGGTCCATCACGCTGACTCATCCTCCGTGTGGCAGCCACAGTGTGCATGTGTCAGGGTCT
mCHERRY_Barcode_200	TTGTGCATCAGGCAGGGTCTTTGTGTTAGACGCAGTTTGATCCTGGGACTGCGAGGCACT
mCHERRY_Barcode_201	TGCACCTACTGCGAGGTTGTAAGAGGGACAAAGAGTCAGACTCTGACTCTGGGTCGAACT
mCHERRY_Barcode_202	CGGACCTAGTAAGTCAAACTCGCAGGTTCAGAGTCACACTTTCAGTTAGAGCGTCCATCT
mCHERRY_Barcode_203	TTGTGTGTGTACGTCTCTGACAGTGTTTCAATGTCTTTGAGACTCGCTGAGGGTGTCAGT
mCHERRY_Barcode_204	AGGTCGTTCACGCTGAGTCTTAGTGTGAGACTGTGACTCTAAGTGCATCTTGCAGACAGT
mCHERRY_Barcode_205	TACTGGTTGATGCTGACTCAGGCAGTCACTATGTCTTAGTGCGAGACAGATGGTGTGAGT
mCHERRY_Barcode_206	CACTGTTACATTGTGGTTGATCCTGTATGAAGCACTCAGAAGGTGGATGATACTGTGACA
mCHERRY_Barcode_207	CTGACGTTCAACGACGCTGAGTGACAAACTAGCTCCGAGACGCTGGTTCATCCACAAACT
mCHERRY_Barcode_208	GGGACCTAGTTACACTATGATTGTGGAAGAGGGACAGACACGCTGAGTCATGCAGGGACA
mCHERRY_Barcode_209	AACTGCTTGTAGCACGAACTGCGAGGCTGTAAGTGGTAGATTGAGTCAGACCCAGAGTGT
mCHERRY_Barcode_210	TTGAGGCAGAATCTGCTACTTTGTCTATCACGGAGGAAGAGTGTGTCAGTGGCTGCTAGA
mCHERRY_Barcode_211	GGCACCGTCTGTCACTCTCTCTGTCTCTCAGAGTCGTTGAATCTGAATCATCGTGCGTCA
mCHERRY_Barcode_212	ATGAGCCACTAGGAGTCAGTACGAGTTTGTGAGTCTGAGACTCTCAGACTTGGACTGTCA
mCHERRY_Barcode_213	AGGACGCACAGAGTCACTGTGTGACGTACTATCTCATTGTTGCTGTCTCATCGAGAGACA
mCHERRY_Barcode_214	TTGAGCGAGTCAGACCAACTGGGAGTATCTTCCACCCAGTATGTCTATGATTGAGACAGT
mCHERRY_Barcode_215	AGCTGTTTCAGGGTGGAAGTTAGACGTTCTGAGTCGGTGTGTGTCGTAGTGCCTCCTAGA
mCHERRY_Barcode_216	GTCACTAACTGAGAGTTACACGGTGTATCTACGTGTTTCTATCACGGTGTTCGTCTTAGA
mCHERRY_Barcode_217	CGGTGCCACAGCCTGGATGTTCCAGCGTCTGGGTCCTTCTCGGTCGTTCTGTGACCCACA
mCHERRY_Barcode_218	GCCTGGCAGAAGGACGTACTCCGTCCATCTATGAGTGACAGCCACTTTGTCTGTCCGTCT
mCHERRY_Barcode_219	GCCAGGATGTGCCTCGATGTAACACCGTGTTAGTCTATCTCCGTGATAGACGGTGGCTGT
mCHERRY_Barcode_220	TTGTGGCAGTGTCAGTGAGATACACGGTCTCGGAGGGTCTTGGTGGCTGAGGCACAGTGT
mCHERRY_Barcode_221	TTGTCTAACAGGCTGTTTGACACAGCCTCATTCACCCACAGGGTCGATCAACCTCAGACT
mCHERRY_Barcode_222	CAGAGCGAGTGACAGAATCACAGTCGATCAGTCTGACACATGCAGATAGTGCGTGTTTGT
mCHERRY_Barcode_223	GCGAGCAAGACGGACGAAGTGGCTCCAACAGCCTGCAACTGTCTCCGAGTCCCTGCCAGA
mCHERRY_Barcode_224	GGGAGACAGAGTCAGGCACTTAGTGGGTCACAGTGACTGTTTGAGTTAGAGGGAGGGTCA
mCHERRY_Barcode_225	AGGAGTGAGAATGTCCGACACTCACTTTCTGGGTGGTACTACGTGTGTGTTGCTGTCACT
mCHERRY_Barcode_226	CACAGGAACTGAGTGGAACAGAGTGGAAGATCCACCAACTTGCTCACACTACGACGCTCT
mCHERRY_Barcode_227	ATGACTATCTCGGTGAATCAGCCAGTTACTCCCAGATTGAGTCTGGGACTAACAGTTTCT
mCHERRY_Barcode_228	CCGTGTGTCATGGTGAAAGTCTGTGGTTGAGGCAGGAAGAGCGAGACAGATGCTGGCACT
mCHERRY_Barcode_229	TGCAGGATGTTTGTCCCTGTCAGAGATTGTGAGTGTCTGTTAGTCTGAGTATGTGAGTCT
mCHERRY_Barcode_230	GGCACACTCTGGCTCCCTCAAACTGGTACACACAGACTGTGTGAGATAGTGGCACGGAGT
mCHERRY_Barcode_231	GACAGTTAGATCCAGGGTGAGGCACAAAGTCGGACTCACATACTGGGAGTTGCAGTCACT
mCHERRY_Barcode_232	GGCACCTTCTCTGACAAACATTGAGGCACACGGTCGATGTAAGTGTATCAGACACGTTCA
mCHERRY_Barcode_233	GACACTGACTCAGTGGTAGAGACTCGATCTGAGAGCTACAGAGTCACACTATCAGGTTGT
mCHERRY_Barcode_234	CGGTCGTAGAGTCACACAGTACGTCATACATGGTGGTAGTATGACGTTCACGCAGAGAGA
mCHERRY_Barcode_235	TAGAGGCACAGTGACTCAGTTAGAGACACACGCAGCGTGTGGGTCGGTGACAGACTCAGT
mCHERRY_Barcode_236	CCGTGCAAGATGCTCGATGAGGCTGAGTGTAGGTCAGAGTTGGTGGAAGATACAGTCTCT
mCHERRY_Barcode_237	TGCTGCTAGAAGGACGATCATACTCGAAGATACTCAGACACTGTGTAAGATTCAGTGTGA
mCHERRY_Barcode_238	AACAGAGTCAGGCTGGGTGTTTGTCGGAGTTGGTGAAACAAGCTGTAACTGGGACAGTGT
mCHERRY_Barcode_239	CTCTGCAACTAGGTGCTAGTTCCTCCAACAGTGAGATTCTAACAGATAGTATCTCTTACT
mCHERRY_Barcode_240	CCGTGCAACAGTGAGGCACAGGGTCATAGTTCCTGATAGTGTGACCGTGTACGTGACACT
mCHERRY_Barcode_241	CGCAGCGTGTGACAGATTCATGCTGAGAGTATCTGTGACAAGCTCAGTGTAGGTGGAACA
mCHERRY_Barcode_242	GACTGAATCACGCAGACTGTTGGTGGCAGTGGCTGCAACATCCTCCCTGTTACTGTCTCT
mCHERRY_Barcode_243	GGCAGGGACATGGTGCTTGACGGAGGTTCATGGTGTAACACGGTCCTTGTCGCTGTCACA
mCHERRY_Barcode_244	GTCTGCTAGAGTCTCGCTCTACGTGTCTCTAAGACCCTGTATCAGTTAGTCCGAGCAAGA
mCHERRY_Barcode_245	CAGAGCGTCAAACAGAGAGTCTCACTTTCAGCGTGTGTCACGGAGTTAGAGTGTGTGACA
mCHERRY_Barcode_246	GCGACTTAGTGGCTCTTACTGTCTGATTGTTTCTCAGTGAAGGAGCAACAGCCTGTATCT
mCHERRY_Barcode_247	AGGAGATACTGTCAGTCTGAGACTGTGTGATACAGAGAGTTGGAGACACTGCGAGGTTCA
mCHERRY_Barcode_248	TCCAGCGTCTCACTCGATGTACCAGTCTGAGTCTGTGAGTCGCACTGTGAAACTGGTTGA
mCHERRY_Barcode_249	GCGAGGCACTCTGTCTGACATAGTGGCTCAGCCAGCTAGACTCTCGATCTTTGAGATAGT
mCHERRY_Barcode_250	CTGTCTTACTAACACTGTGTAGCAGACACATAGTGTTTGTGTGTGGAAGTAGCAGGGAGA
mCHERRY_Barcode_251	CTCTCGGTCACTCTGGGAGTAACAGTTTGTTACAGTTAGATGCACCGTCATGGACTCAGA
mCHERRY_Barcode_252	TCCTGCTTCTATCACCAACTTTGAGTGACAATGACACTGATCCAGGGACTACGTGCCTGT
mCHERRY_Barcode_253	CGCTGGCTCTGTCAGAGTGTTTCTGCGACTTAGAGTAAGAGTGAGATTGACTCAGGTTGA
mCHERRY_Barcode_254	AGGTGATAGACCGTCCAAGACTCACTTTCTTGGTGCTAGTGAGAGGTACAATGTCCATGA
mCHERRY_Barcode_255	CGGTGCAAGTTGCTCTGTCTTCGAGATACAATCAGTTACTTGCACCGTGAATGTGGGACT
mCHERRY_Barcode_256	TGCACGCTGTAAGTGTGACTGCCAGCTACATTCAGTTACTGTGTGGGAGTTCGTGGAACA
mCHERRY_Barcode_257	TGGTCGGACTATGAGGAACTACCAGGAACAATCAGACAGAGGCACGTTCAGTGAGGGAGT
mCHERRY_Barcode_258	CCGAGGGACTATCTGGGTGACTGTGTGAGAGGGTGCAACTGTCAGAGTGTTAGAGCGTGT
mCHERRY_Barcode_259	ACGAGGATCTCCCTCGGACTCGGTGTTACTCGCTGACTGATTCTGGAAGTATGTGTTTGA
mCHERRY_Barcode_260	CTGAGCGTCTGGGACAGAGTCTCTCTTACTCTCAGGCTGTTACTGGTTCTCCCAGCAACT
mCHERRY_Barcode_261	TTCTGCGTGAGTGAGACTCTGAGAGAATGATGCTGGTAGACACTCTTTCTAGGTGGCTGT
mCHERRY_Barcode_262	CGCTCGTAGTTGCAGTGACACCGTGAGAGTGAGACGTTCAGCCTCCATGATAGTGCGTCA
mCHERRY_Barcode_263	GTCACGCTGATTCTCGCACTGTCTGGCTCTTAGAGCCTGAAGGTGGTTGAGACTGGGAGT
mCHERRY_Barcode_264	ACCAGTGTCTGACACTGAGAGTCTCCATCACTGTGAGTCTGTCAGTTTCTTGGTGTGAGA
mCHERRY_Barcode_265	GAGAGTCTGATTCTGATTGATTCAGTCTGTAGGTGGATGATCGTGGTTCTCGGTGCGAGA
mCHERRY_Barcode_266	ATCTCGCAGTTGCTCTGACTCAGTGGTTCTCACTCTTTGAAGCAGTTTCATGGACGAAGT
mCHERRY_Barcode_267	GGCTCGCAGATGGTGTAACAAACAGGGTGATGGACTGTGACTCACGTTGAGCGACGTTGT
mCHERRY_Barcode_268	GCCAGCGTGAGCGACGAAGTAGCTGCGTGTGGCTGGGAGAGGGTGGCAGTCGGTGCATCA
mCHERRY_Barcode_269	AGCACAGAGTCTCAGTGTCATCGTCGTTCATGGACAGTGAACGTCACAGAAAGAGGGTCT
mCHERRY_Barcode_270	GGCTCGGTGATCGTCACTGTTTGACCTTCTACGACCGTCTCAGAGTAAGTTGGTCTCTGT
mCHERRY_Barcode_271	GGCACAGTCTTTCTGTAAGAGCGTGATAGTATGTCATTGTAGCAGCTAGAGGGAGGGTCA
mCHERRY_Barcode_272	GGGAGATTGATGGTGCTTGTTTCTGCCACAATGACTTTCATAGTCGCACAAGGTGCTTCT
mCHERRY_Barcode_273	AGGTGGCTCATACACTAACTCCCTGCCACATTGTGTATGTTTGTCTGAGTGAGACGTTCA
mCHERRY_Barcode_274	TTGACTGACTGTGTCTGAGAATGACAAAGTAAGTCGTACTACGTCAATCTGACACTATGT
mCHERRY_Barcode_275	GACTGAATGTACCACGGACAAGCACCGTCAGACTGGTTCTATGTGAGTGTCTGAGGATGT
mCHERRY_Barcode_276	GTCAGAGTGTGCGACGTAGTGGGTCATTCTGCGTGTTTCTTGCACTCACTAGGTCCTTCA
mCHERRY_Barcode_277	TCGTGCTTGTTTGACGTTCAAGCAGGGTGAATGTGAGAGTACGACACTCATGCTCTGTGT
mCHERRY_Barcode_278	AGCTCATTGTCTGAGTGTGTGTGTGAATCTATCTCTTAGACTGAGAGACTATCTGTATGA
mCHERRY_Barcode_279	GTGTGTCTCAATCTCATTGTTTCTGAAACTCCGAGGTTGTATGTCGGAGTGCCTCTGTCA
mCHERRY_Barcode_280	AGGTCTAAGATAGAGTGTCTACGTGAATGACTGAGCCAGTTTCACGCTCTGCGAGGAACA
mCHERRY_Barcode_281	TGCAGACAGAATGTGAATGTGAGTCGAAGAACCTGCGTCTCCGACAATCTGGGAGTTAGT
mCHERRY_Barcode_282	CACAGGAACTGACAGCGAGTTAGTCAGTCACCCTGGGTGACTGTCTATGATTGTCCCTGA
mCHERRY_Barcode_283	AGGTCGCAGTTTCACGTTGAATGACCTTGTGGCAGGTTCTGCCTCACTGTGTCTCTCAGT
mCHERRY_Barcode_284	AGCAGGTTGAACGACATTCATTCTCGGTGTAGCAGTTAGAGCGTGTAAGTCAGACGATGT
mCHERRY_Barcode_285	CACACGATGTTTCTCCCACAAACACGATCAGAGTCCGAGTTTCTCGGAGTGAGTGAGAGT
mCHERRY_Barcode_286	CGCACGCTGACTGTGATAGAGACTCGTTCAGAGACTGAGAAACTGCAACTCCGAGCTTGA
mCHERRY_Barcode_287	ACGTGCGAGTCGGTGCTTGAACGTGGGTCTTTGTGTATGACTCTGCGACAGACAGTCACT
mCHERRY_Barcode_288	GTGACTGAGTCGCACGTTCTTAGACGAACAACGTCGTACTCAGTCATACTATCTCACACT
mCHERRY_Barcode_289	AGGTGCTTGAGAGACCCTGTGGCAGGGTCTGACACGTACTCGGACGGTGTTGGAGAGACA
mCHERRY_Barcode_290	TGCAGGCACTCGCTGCGACTAGCTGGGACATTCTCATTCAGGCAGCGTGATTGTGTGAGT
mCHERRY_Barcode_291	GGGTGTAACAGACTGTTAGTTGCTCACAGTTCGAGGCTGTGCCTGTTAGAAGCAGTTAGA
mCHERRY_Barcode_292	AGGACCTTGTTAGTCCATCTAGCTGCTTGTTCCTCACTCTTCGAGAATCAGTGTGCTTGA
mCHERRY_Barcode_293	TTGTGGGACTTACAGCTTGTGGGTGAAACTGGCTCATACAGTGTCTTTCACCGAGCTAGA
mCHERRY_Barcode_294	ACCAGTCACTCAGAGGGAGTTCCTCGGACTGCGTCTCAGTCACACGGACTAACTGAGAGA
mCHERRY_Barcode_295	TAGTGTTTGAGAGACAATGTAGGACCCTCAGGGACAGTCTTTCACCCTGTGAGTGTCAGA
mCHERRY_Barcode_296	TGCTCAGAGTTGCTGACAGATCGACGAAGTCGGACGTACACGGTCGGTGATTCTGAATCA
mCHERRY_Barcode_297	TTGTCTTTCACCGACCTTGACGGAGGCTCTACCTGAGTCTCTCAGGATCTTGGTCTTTCA
mCHERRY_Barcode_298	ATGTCCATGTACGAGGTTCTACGACCTTCATTGTGTTTGTCTCTGTAACAATCAGTGTGA
mCHERRY_Barcode_299	ACGTGCTAGTTGCAGCGTCTATCTCATAGTAAGTCTCTCTAGGAGCGTGAATGTCCAAGT
mCHERRY_Barcode_300	GGCAGCGTGAGGCAGCGAGAGCGAGTATCAACGACTAAGAGTCACCTAGATCGTGTGTCT
mCHERRY_Barcode_301	CCGTGCGACTCGCTGTCTGACCCTGTTTGTCGGTCCTACATAGACGGACAGACTGATTGA
mCHERRY_Barcode_302	AGGAGAGACAGTGACACTGTGTCACCTTGTCTGTCAATGAAGGTCGTAGATTCACACACT
mCHERRY_Barcode_303	CAGAGTCAGTGTCAGTGTCAGTGTCGGTGTGCCACTGACTTGCACCTTGATCGTGGGAGT
mCHERRY_Barcode_304	TGGTGGTAGAAGGTGCTAGTCGGTGGGAGTGTGAGCTTCAAGGTCCCTGACGCAGCCTGT
mCHERRY_Barcode_305	TTGTCGGTGTGTCAGGGTGAAACACACACTAGGAGAGTGAGCCAGCGTGAAGGAGGGTGT
mCHERRY_Barcode_306	CGCTCGGTGTACGAGATTGTTGCAGTTTGTGGGACTTACAAGGTCCAAGTCCCTCTCTGT
mCHERRY_Barcode_307	TGCAGGATGTTACAGTCAGTAACTCACTGTCTGAGACTGTCCGTGTATGAAAGTGTTTGA
mCHERRY_Barcode_308	CGCTCGGACTATCTGTGACTTTGAGGTTGTAGCTCCTAGAATCTCAATCTGCGACACACA
mCHERRY_Barcode_309	CTCTCGTTCTAGGTCTTAGTTTCTCACTGTCACTCGTTGATGGAGAAAGACGGAGGTAGT
mCHERRY_Barcode_310	ACCAGTGTCTGCCTGGGTGTATGTGCGTCTGGGACCTTGATCGACGGTGTGACACAGTCT
mCHERRY_Barcode_311	TGCTGTTTGACGCACTATGAAAGACGTAGACACACCCTGAGTGAGATTCACTCAGCTACT
mCHERRY_Barcode_312	GAGACTATCAAGGTGAATGTAAGTCTCACACGGTCGTTCTAGGTCGCACATACAGGATGA
mCHERRY_Barcode_313	GGGAGATTCTGCCACATTGAAACTCGTACACCGTCCTAGTCGGAGATAGAGACAGATACT
mCHERRY_Barcode_314	CGGACACTGTGTGAGTAAGACCCAGCAAGATGCTCTTTGATTGTGTCTCTAACTGCAAGT
mCHERRY_Barcode_315	GCCAGGTACTATCTCCAAGTCACAGACACTACCAGCTTGTTTGAGTGAGAAGCACATTGA
mCHERRY_Barcode_316	ACGTGTCTGTGGCAGCATGTACGAGTGTCTAGCACCTTCATGGTGCAAGTGAGAGATTCA
mCHERRY_Barcode_317	CCGAGGCACACACACATAGTGTGTGACTGTGTCTCGGTCAAGCTGTGACAAAGAGGGAGA
mCHERRY_Barcode_318	AACAGACAGTGGGAGCTTGAATCTCAAACTCTGACCCAGATGCAGTTTGTACCTGCTTCA
mCHERRY_Barcode_319	CGCTGCCACAACCTGACAGTCTCAGCTTCACCCAGGGAGTCACAGCTACTAACTGGCAGT
mCHERRY_Barcode_320	GCGTCTGTGTCCGTCGAAGTGCCAGCTTGAGGCTGGCTGAAGGTGGTTCAGCGTGAATGT
mCHERRY_Barcode_321	TCGACGATGTGTGAGACAGTTGCTCGGACTTACTGGGTGTGGCTCCATCTGGGACCGACT
mCHERRY_Barcode_322	GTGTGTAAGACCGTCAGAGAGGGTGATTCAGACTGTAACTAACAGCATCTTCGAGAGAGA
mCHERRY_Barcode_323	TGCTGAGTGAAGCAGATTCATCCACGATGTACCTGTAAGACCGTGAGTCATGCAGGGACT
mCHERRY_Barcode_324	CAGACCCTCACACTGCTTGAGCGTGATTCTCTGTGATTCAGTCACGATGTGGCACATACA
mCHERRY_Barcode_325	TTGAGTGACAAACTGAGACTGAGACACAGATGGACAGAGTGGGAGATTCATTCACAAAGA
mCHERRY_Barcode_326	GTCAGGGTCAAGGTGAGAGTTGGTGCGAGAGCCACTGTGTATGACGCTGTCGCTGAGACT
mCHERRY_Barcode_327	TGCACATAGTTTGTGGTAGATTCTGGGTGTCTCTGTCTCTGTCTGGCTGATGCACGTACA
mCHERRY_Barcode_328	TTGTGTAACATAGAGGGTCATACTCTTTCTAAGTGCCTCACTGTGGTTGTGTGTGGGACT
mCHERRY_Barcode_329	CCGACCCACAGACTCCTTGTACCTGGTACTGTGTCGTTGTTCGTGTATCAACCTGTCACT
mCHERRY_Barcode_330	TCGTCCGTGTACGAGTGAGATTCACCTTGTCTGTCGTAGAGAGACATTGTCAGTCGATCA
mCHERRY_Barcode_331	GTGTGCCTGAGTGTGCGACACGCACCTAGTCTCTGACTGTATGTCCGTGTCACTCAGTCT
mCHERRY_Barcode_332	GCGACGCTCATGGTGGCTGTTGGTGACTGACGGTGATACTGCCTGGGAGTGGCTGTTTCA
mCHERRY_Barcode_333	GTCTGTCACTGCGAGCAAGAGACTGTTTGTATCTGAGTCTCGCTGCTTCTTACTGTGTCT
mCHERRY_Barcode_334	GAGTGGAAGTTAGTCAGTGTTAGTGCGACTACGAGTCTCAGTCTGTCACAAGCTGGTAGT
mCHERRY_Barcode_335	GACAGTCTGTGGGTCGATGTGGCAGTTTGTGTGAGAATGTATGAGAGTGTAACTGTATCT
mCHERRY_Barcode_336	ATGTCTCAGTCGCTGAAACACACTCGGTGACTGACATTGTCCCAGTCTGTGTCTGGCAGA
mCHERRY_Barcode_337	CAGTGTTACACGCTGCGTCAGAGTGATTGAGCGTCGTTCAGCCTGCTTGTAGCTGTATCT
mCHERRY_Barcode_338	ACCTCGAACTCCGAGAGTGTTGCTGGGACATGCAGTTAGTCAGTGGCTGTCTCTGGCTCT
mCHERRY_Barcode_339	GCGTGTTAGACGCAGGCAGACGGAGGGACTACCAGGCACTCACTGTCACTTGGAGGTTGT
mCHERRY_Barcode_340	TCGTGGCTCAGGGTGGCTGACAGACAGACACTCTGGGACAACGTCCGTGTTGGTCAGAGT
mCHERRY_Barcode_341	CTCACGGACAGAGAGGGAGTCCGAGAATGTATGTCGGTGTTAGACCGTCTAGGAGTCACT
mCHERRY_Barcode_342	GCGACTAAGATTCTCGGACATGGTGCTACTCACTGACACAGCGTCTCAGAACGTCAGACA
mCHERRY_Barcode_343	CAGTCATACTTTGAGGTTGACTGTCAGAGTAGGTGGGTCATGGTGCGAGTGGCAGGATCT
mCHERRY_Barcode_344	CGCTGGTTCTGTGAGTGAGACGGTCTTACTGACTCAAAGTATCAGTCTGTATGACTTTCT
mCHERRY_Barcode_345	CGCAGGTTCAGCGTCTGTCATGGAGCTAGTTACACTTTGACCCAGATTGTGTCAGGTTGT
mCHERRY_Barcode_346	TCGAGTAACTGGGAGCCTCATTCACGTTGTGGGACAAACAACGAGCCTCAGTGACGGAGT
mCHERRY_Barcode_347	GGGACGTAGAAGGTCTTACTCGGAGCTTGTGACACTTACAATGTGTGTGTGCGTGTTACT
mCHERRY_Barcode_348	TCGAGTTAGAGCGACGATGAAGGACCTTGTTTGTGTCACTAGGAGGTTCATGGAGTTTGT
mCHERRY_Barcode_349	GACTGTGTCTACCTGCAAGTGTGACGGAGTTCCACAATCTGTCAGTGTGATAGTGGCTCT
mCHERRY_Barcode_350	TCGAGCATCAGGGACCATCTTTGTGCGAGTCGGTGGCACTCGGAGAGTGTTCCTCAGTGT
mCHERRY_Barcode_351	CGCTGGTACTCGGTCAGTCTGGGACCTTCTTGGAGGAAGAGGGACACTGACGGACTCAGA
mCHERRY_Barcode_352	GGGTCGGTGTCACTGATTCTGGGACCATGTTGGTCCGTGTGGGTGGTAGAAGGACGCTGT
mCHERRY_Barcode_353	GTCTGGTTGTCGCTGGTTCTAAGTGCCTCAGTCTCAGTCTGTGACTGACTTCGAGAATGT
mCHERRY_Barcode_354	GTCAGTCAGTATCTGGATCACTGAGGAACACGCTGTGAGATAGTCCTAGTGAGACAATGT
mCHERRY_Barcode_355	CAGTCCGTCAACCTGGTTGTATGAGCGTGAGCCTCCTACAAAGTGCGTGTTGGTGGTTCA
mCHERRY_Barcode_356	TGGTGATTCACCCTGAAACAGGCACGGAGAAACTGTTAGAATGTGAGAGTTTGTCTTTGA
mCHERRY_Barcode_357	GGGTGAAAGAACCACTCACACGCTGGCACAAGCTGGGTGTAGGACGTAGAAAGTGTCACA
mCHERRY_Barcode_358	CCGTCGCTGTTACTGCATCATGGAGGTACTCACTCTATCAGCCTGCGTGAGGCTGAGAGT
mCHERRY_Barcode_359	TCCAGCATCTCTCTGTTAGTTCGTCTTACTTAGACATTCTGAGTCGTACTGACTCTATCA
mCHERRY_Barcode_360	ACGAGATAGTATCTGTGAGTGCCACTCTGTATGTGGTTGTTGCAGCGTCTTGGTGCGAGA
mCHERRY_Barcode_361	CCGTCAGTCAATCTGGCTGAAAGACGAACACACAGTCTGAGGCAGAGAGAGGGAGACAGT
mCHERRY_Barcode_362	CGGACATACAGGCTCGTTGTAACTGGCTCAAGGACTTACATTGTGGTTGTTAGACGGTGT
mCHERRY_Barcode_363	TCGACGATCTGTGACCTAGTGACACATAGTAACTGTCTCTACGTGCCTCTCCCAGTATCA
mCHERRY_Barcode_364	TTCTCGGAGTAACAGACTGATTGTGAATGTAGGTCACAGTTTCAGTTTGATTCAGGTTCT
mCHERRY_Barcode_365	GACTCCGACATTGACAGTGACAGTGGCTGTGTGACGGTGTTGCTGGCTGAATCTGGATGA
mCHERRY_Barcode_366	TGGTGACACACGCTGCGTGTGGCAGACACTTGCTGGGTGTCGGTCAAAGATACTCATTCA
mCHERRY_Barcode_367	GCCACGTACTGAGACTGTCTCGCAGTCTCTCAGACGGTCTGGCTGATACTCGGTGTCTCT
mCHERRY_Barcode_368	TAGTGAAAGTCAGTGTGTGACTGAGGCTCTCTGTGTATGAGCCAGGCTGACTGACTGTCT
mCHERRY_Barcode_369	ATGAGTCTCTCCGTGATTCATTCTCTCAGTATGACCAACTTTGTCATTGAAGCTCGCACA
mCHERRY_Barcode_370	GCGTGAGACTTCGTGCCTCTAGCAGGATCATTGAGCGAGTTTCTCCTAGTCCGTCCAACT
mCHERRY_Barcode_371	TCCTGACTGATCCTGAAACTTACTGCATGATTGTCATACTGTCTCAGACTAGCAGTAACA
mCHERRY_Barcode_372	TGGACCTAGAAGCTCACACATGGTCTGACAATCTGTTACATCGTGTTTCTGGGACAGACT
mCHERRY_Barcode_373	TTGTGCATCAGGCACGTAGAAAGTGGCTGTTGCTCTGTGATTCAGAGAGATCCACCATGT
mCHERRY_Barcode_374	GCGTGCCACAAGCAGCGTGTTGGAGTCTCTTTGTCCGTCACGGTGGGAGTGGGTGTTACA
mCHERRY_Barcode_375	CAGACTTTGAATCACACACTGCCACCGTGAAGGACCTTCACTGACCCTGTTGGACGGTGA
mCHERRY_Barcode_376	GACTGAAACTGTCTGGGTCAGGGAGTTTGAGTGTCAAAGTAGCTGGATGAGGGTCCATCT
mCHERRY_Barcode_377	AGCACGTACATAGAGTCTGTTGGTCAGTCAGCGACTGTGTTACTGTTAGTTTGACACAGA
mCHERRY_Barcode_378	GGGTGTGTCATTGTGATTGTAGGTCACAGTTGCTGGTTGATCGTCTGACATGGTCTAAGA
mCHERRY_Barcode_379	ACGTGGTACAGTGTCCGAGTTTGTCAGTCTGTGTGTTTCTGGGAGTGTCATCGTCTTACA
mCHERRY_Barcode_380	CGCAGTGTGTACCAGTGTCTCAGACCATGTGCGTGAGTCATTCACACTCAGTCAGGGTGA
mCHERRY_Barcode_381	ACGAGCGTGTACCTGACTCTACGTGGCACTTACTGATACAGCCACATTCATTGACATACT
mCHERRY_Barcode_382	TCGACGGTGTCACACACACTTGGTGGCACTTCGTGCGTCTGGCAGCTTCACGCAGGCACA
mCHERRY_Barcode_383	CGCAGTATGTAAGTCGGTGTCCCTGTGAGTTGGTGGCAGTGTCAGGTTCTTCCAGGGACT
mCHERRY_Barcode_384	AGGTCAAAGTTTGTCAGACTAAGTGAGTCTCGGTGTTACTTGCAGTTTGAGTCTGTGTCT
mCHERRY_Barcode_385	AGGTGCGTGTAAGTGGATGAGCGTGTGAGTTACTGTCACAAGGACAGTCTCGCTGGTTCA
mCHERRY_Barcode_386	CGGACCGTCTGCCAGAATCTTCGTGGGAGATTCAGGGTCAACGTCGTAGTTTCAGGGTGA
mCHERRY_Barcode_387	AGCACAGAGTCTCACGTAGAGACTGGGTCTGCGTGGTAGTGAGTCTTACAATGAGGGTGT
mCHERRY_Barcode_388	TGGACCAACTTTCTGTGACATTGTGCCAGATTGTGATTCTTGGAGTCAGTGCCTGCGTGA
mCHERRY_Barcode_389	AGCTCCCTGTAGCTGCGAGTTGCAGTGTGTTCCAGGAACTCGCACTAACTTGGTCAATCA
mCHERRY_Barcode_390	GCGACGTAGTCTGTCCGAGATCCTGGATGAGTGTCGGTGTAGGTGTATCTATGTGTTAGT
mCHERRY_Barcode_391	ATCAGCGAGACAGTGATAGAGCGTCATACTGACAGTCAGTGTGTGATAGAACCTGGTTGT
mCHERRY_Barcode_392	CACAGTATCATGGACTATGTGACTGCTTCATTGTGGCTGAGGGTGCCAGTTCGTCTAAGA
mCHERRY_Barcode_393	TGGAGAGTCAGCGACATTGTCAGAGGGTCAGGCACCAAGATGCAGGTAGAGCGAGTGTGT
mCHERRY_Barcode_394	AAGACGAAGACTGTGCTACTACCTGACACATGCTCGTTCATCCAGCATGACGGTGGAACA
mCHERRY_Barcode_395	GTCAGTTTCTGGGTCTTTCTAACTGGTAGTCAGTCAAAGTGGGTGCTAGTGCGAGGGACT
mCHERRY_Barcode_396	CGCACATAGAACGACAGAGTAAGAGGTTCTTACAGTATGTTACAGCAAGAAGCTCTCACA
mCHERRY_Barcode_397	CGCACCCACACTGTGTCTGAGACTGTGTCTCTCACTATGAAGCTCTTAGAGGCACGTTGT
mCHERRY_Barcode_398	GCCACGCTGTCTGTCCATGTCTGAGAATCAGTCAGCCAGACTCAGATTCTCTCTGGATGA
mCHERRY_Barcode_399	TAGTCCATGAGACTGCTACATAGTCGTAGTCGCAGATAGTGGGTGTTACAAGGACCGTCT
mCHERRY_Barcode_400	GCGACGATGAAGCTCGGACTTGGAGCGAGATAGTGGAACAGGCTGCCACAGACACAGTGA
mCHERRY_Barcode_401	GCCACCGACTTTCACTAACTACGACTAAGTTACAGATAGAAACTCGTAGTTCCTGATAGA
mCHERRY_Barcode_402	CCGACGTTGTCGCACGCTGTGCCTGAGTCTTGGTGACTCAGGGACATAGTGTGTGGTAGT
mCHERRY_Barcode_403	GTCAGGAACAAGGTCAAAGTGCCTGGTAGAGCCTGTGAGTGTCTGGTTGTTCCTCTGTGA
mCHERRY_Barcode_404	ACCAGTGTGTCCGTCGCACACCGTCTCTCTACGTGTGTGTGTGTGTCTGAGAGTCGAAGT
mCHERRY_Barcode_405	AGGTCAGTGTGACACATACTGGCTCCATCTGTGACAAAGAGGGAGCTTCTAGCACTGTGT
mCHERRY_Barcode_406	GGGTCAGTGTTCCAGTTTCTCTCACATTCAAGCTCGAAGAGTCTGGGTGTCACAGGGTGA
mCHERRY_Barcode_407	CTCACTGTGATTGACAGAGTCAGACCCTCTGACTCTCTCTTCGTGATTGTCACTGGATGA
mCHERRY_Barcode_408	CTCTGTTACTTTCTCTGAGTTCGTGATAGTTAGTCCAAGACCGAGGCAGAGCCAGTCTGT
mCHERRY_Barcode_409	CGCACTGACAGCGAGCATCATCCAGGTACTGAGTCGTTCACACTGCATCTGGCAGCCAGT
mCHERRY_Barcode_410	CAGTCTTTCACTCAGTCAGTCAGACTTAGTCTGTCATAGTAGCAGCGTCAGAGAGCTAGA
mCHERRY_Barcode_411	ATCAGTAAGTGCGTCTGACTCACAGAGAGTGGCACTGAGAGAGTGATTGTTTGACTATGA
mCHERRY_Barcode_412	CGGAGTCTCAAGCAGATACAGGCACCTAGTGACTGCGTGTACGTCATTGTGGGAGACACA
mCHERRY_Barcode_413	CCCTCTCTGAGTCTGCCTGAGGCACCATGAAAGTCAAACACTCAGAGTGTGGGAGGATCA
mCHERRY_Barcode_414	CCGTGCGTGTTCGTGTGTCTCCGAGATACACACTCTCACAAGGTCAATGTCGGTCAAAGT
mCHERRY_Barcode_415	CTGACGCACACGGTGTGACTATGTGCGACAGTCTGTAACTTTCAGATAGTGGGACTGAGA
mCHERRY_Barcode_416	CTGTGGAACTCCCTCAAACTTACAGGGTCTGGCAGCATGACTGTCCTACACCGTCGATGA
mCHERRY_Barcode_417	AGCAGGCTCAGGCTGAATGATCCTGTTAGTGCCTGAATGACCCTGGCAGTGGGTGATTCT
mCHERRY_Barcode_418	TGCACTGAGATAGTGGGTGTTTGAGTTAGTAAGACGTAGATGGACCTAGAGTGTGGCTGT
mCHERRY_Barcode_419	TAGTGCCTGAGTGAGCCTCTAGGTCTTTCACTGAGGATGAGGGAGATACTGTGACAGAGA
mCHERRY_Barcode_420	GCGAGACTGTGCGTCAATCTTGGTGTCAGTGTGTGTGTGTGACAGCTTCATGGACATACT
mCHERRY_Barcode_421	CTGTGAGAGAGGCAGCTACACACTCGGTGTTAGTGTGAGAGTCTCGGTCTGTCTCCTAGA
mCHERRY_Barcode_422	GAGAGCGTGTCAGACGCTGTGTCACTCACATTCTGCGACTATGAGGGTCACAGAGATACT
mCHERRY_Barcode_423	AACTCTAACTAGCTGCTAGTTGGTCTAAGACAGACAGTCTACGACAGTGTTTGTGGGTCA
mCHERRY_Barcode_424	TGGTGGGACAACGAGGTAGTGCGTGGGTCATAGTCGATCTATGTCGATCTAAGTGCTTGT
mCHERRY_Barcode_425	GCGAGTATCATTCACGCACTGAGTGCGAGTAGGAGTAACTTTGTGGCTGTCGCAGGGTGA
mCHERRY_Barcode_426	CTGTCCTTGTGGCTGATAGAAACTCATTGATGGTGTAACTGGCTGTTAGTGAGAGGGTGA
mCHERRY_Barcode_427	GACTGTCAGTCGGTCGCAGATCCTGTGAGTCGGAGCGTCTTTGTGATTGTTAGTGGGTCA
mCHERRY_Barcode_428	CGCTGGCTCAGTCTGTGTGAGTGAGGCAGAATGTCTAAGAATGAGGGAGTATGTCGAACT
mCHERRY_Barcode_429	CCCTGTGAGTTTGTGCTTGTGAGTGTTTCTAGGTGTAAGTTCCTGTTTCAATGAGTAAGA
mCHERRY_Barcode_430	ATCACTGACAACGACTTAGTCCCTGCGTGTCGCTGGTTGTTCGTCGCTGAGTCAGGTTCA
mCHERRY_Barcode_431	ATCTGTTTCATGGAGAAACTCCGTGTGTCTGGGAGTAAGAGCGAGTTTGTCAGTGATTGA
mCHERRY_Barcode_432	GGCAGCTAGATTCTGTATCAATCTGAAACACACACGATGAAGGACATAGAATCAGTTTGA
mCHERRY_Barcode_433	GACACTATCTGTCTCGCTGAGTGTCTCTGTGGCTGGCACATACTGGTAGTAACTGGCACA
mCHERRY_Barcode_434	ACGTGACTGATTGAGCTAGATTCAGTTACTTAGAGGATCATGGAGCTTGTTAGTCTGACT
mCHERRY_Barcode_435	GTCAGTGAGTAAGTGCCACATGCACTTTCAAGCTGTCTGATAGAGATAGTGTCTCTGAGT
mCHERRY_Barcode_436	CTGACGGACTATCAGAATGTGCGAGCAACAGGGACTGACACGGACCGAGATAGTGGCACT
mCHERRY_Barcode_437	GGGAGCATGACCGTGTGACACCGTGCATCTGTCACTGTGTCGGAGATTCTCCGTCGGAGA
mCHERRY_Barcode_438	TGCACTCAGTTTCTCGTTGTCTGAGAATCATTCTGGTAGACGCACCCTGATTCAGTCACA
mCHERRY_Barcode_439	GCCACCGAGTGAGAGACTCATGCTCGTAGAATCAGTTTCACACTGTATGTTAGAGTTACT
mCHERRY_Barcode_440	CTCTGTAAGTTACACAATCACGCTCCTTGTCTCAGGTTCTGTGTGAGAGTATCAGCTAGT
mCHERRY_Barcode_441	TTGTCCAAGTGGGACTCACTGAGAGGTTGAGTCTGCAACTGTGTGTGTCTGGGTCAGAGT
mCHERRY_Barcode_442	GGCTCCTTCTCGGAGACTCAGACACAGTGATACAGCGTCTTTCAGGGTCATACAGGATCT
mCHERRY_Barcode_443	GGCTGAAAGTCACTCTCAGAACGTGCCTCTGGCTCTATCTGTCACACAGTTCCACTAACA
mCHERRY_Barcode_444	AACAGCCAGAGTCTCTCTGAACGAGACAGTATGTGGAACACCGTGTATCATCCTGTTACT
mCHERRY_Barcode_445	ACCAGTATCACCGTGTTTGTCACTGATTGTGACTCGTTGTTCCTCCCACATAGTCGTTCA
mCHERRY_Barcode_446	CTCAGACACTATCACTCTCACCCACGAAGTATGTGCAACACGCAGTTTGACTCTGCTTCA
mCHERRY_Barcode_447	CCCACATACAGACAGGATGTGCGTCGCACTGAGTGGGACATGGAGTCACACTGACTGTGT
mCHERRY_Barcode_448	CGGACCGTGTGGCTGGCAGAACCAGTAACTACCTCACTGACGCACGAAGAGTGACGGACT
mCHERRY_Barcode_449	TCCAGGCACACCCACCATGAGTCTCTTTCTCACAGCCTCTGTGACACACACCCACTTTGT
mCHERRY_Barcode_450	CCCACAGAGTGGGAGAGTCTATGAGAGTCACTGTGGTTGATACACGGTGACACTGGAAGA
mCHERRY_Barcode_451	GCGAGTTAGTGTCAGAATGAAGGACTCAGACGGTCAGACTCGGAGGCAGTTGGTCTGTGT
mCHERRY_Barcode_452	TAGAGGATGTTGGAGTTAGTGACTCTTAGTGCGACCATGTCGCAGTCAGAATCACTCTGA
mCHERRY_Barcode_453	CACACTTTGTGGCACCGTGTCACTGTAACTATCTCGTTCTGTCTGTTTCTAGGTGGAAGA
mCHERRY_Barcode_454	TTCACGAAGTTGCTCCTTCAGTCTGGTACTGAGTCCTTCTAGGTGCGAGACTGTCTAACT
mCHERRY_Barcode_455	CTGTCAAACTCCCAGGGTCAATGTCGGTCAACGACTCAGAACGACCTTCACGGTGTTAGA
mCHERRY_Barcode_456	CTCTCCCAGACGGAGTGTGTACCTGCCTCATGGTGATAGTGCCAGGTAGAAGGTGCAACA
mCHERRY_Barcode_457	GTCACGATCAGACTCCTAGAGACTCTCACTCAGAGGTTGAAGCTGGGACTGGGTGGCTGT
mCHERRY_Barcode_458	CGCTCAATCTTGCACTTTCAGTGTCATAGTCGCTGAGTGTTGGTGGTTGTAACTCCAAGT
mCHERRY_Barcode_459	GGGTCACTGTTACAGCCTGTGCGAGCCAGACTGAGTTTGTATGTGAGAGTGCCACTATGA
mCHERRY_Barcode_460	CGCACGTAGTCTGTCGTAGAATCAGGTAGATAGTGGATGAGTGTCGTTGAAAGTGATTGT
mCHERRY_Barcode_461	GGCTGCAAGTCTGTCAGAGAGGGAGTTTGACACTCCTAGATTGTGAGAGTGTCACCGTCA
mCHERRY_Barcode_462	GTGTGGTTGACACACTATGTAGCTGCCAGAATGTCCAAGATCCTCATTGTAAGAGGAAGT
mCHERRY_Barcode_463	ACGAGATACTATGAGAGTCTAAGTCCTAGTAAGAGTAAGAGCCACTTTGTCTGACATTCT
mCHERRY_Barcode_464	GTCAGCGTCTGTCTCTGAGATTGTGAATGTCCCTGCTTCAGGGTGAGAGAGACACGTTGT
mCHERRY_Barcode_465	GACACTAAGATAGACTGACTAGGTGCGACAACGAGTATCTGAGTGTTTCATTGTCGCAGT
mCHERRY_Barcode_466	ATGTCGGTGTCACAGATTGACCGAGGGAGAGCGTGCCAGTCCCAGTTACTGAGTCGCACA
mCHERRY_Barcode_467	CACACCGTGTTGGACTAACATAGTGGGTGTAGCAGCTTCAACGTCTGTCATCCAGCGTGT
mCHERRY_Barcode_468	GTGAGGTACAAAGACTCTCTCCGTGGCTGTTTGTCTTAGTGGCACATAGACTGAGCTAGA
mCHERRY_Barcode_469	GCGAGGTAGACGGAGCTTGTATCACTGACTCAGACTCTGTCGCAGATACAGCGTGTGTCT
mCHERRY_Barcode_470	GTGTGTATCATTGTGGTTGTGACTCCTAGACAGACAGTCAGACTGAATCTTTCTGAAACA
mCHERRY_Barcode_471	GTCTCGGAGTTGCAGTTACAACCTCACTGACGGTCGATCAACGACAATCTAACTGGCTCA
mCHERRY_Barcode_472	CAGACCCAGACCGACAGAGAGTGTGTGTGTTTCAGGCAGTAGCTCCCAGTCGGACGCTCA
mCHERRY_Barcode_473	GTGTGCAAGTGAGACGGTCAGGGAGACTGAGCCTGCCAGACGGAGTCTGAGGGACGTTCT
mCHERRY_Barcode_474	ACCTGACTGTGTGTGCGTCTGTCTGTGAGATCGTGTGACTGCGTGGGTCAGCGTCGCTCA
mCHERRY_Barcode_475	GTCAGGTTGTGACTGTGAGAGTCTGGCTGTTGCTGTTACTGGCTGTTACATTCTCGCTCA
mCHERRY_Barcode_476	AGCTCCATGTATGTGGTTGATCCACATTGACGGACTCTGATCGTGGTAGAAGGAGTTACT
mCHERRY_Barcode_477	GCCAGGTTCACGGTGGGAGTCTGTCGGTCTGGCTCGCAGACCGTGGTACATCGTCGCTGA
mCHERRY_Barcode_478	TTGTGCGACTGGGTGCTACTTACAGATAGAGGCAGTGTGAACCTGGCACATGGACTATGA
mCHERRY_Barcode_479	AGCTGCGTGATAGTCGTTGTTCCACGGTGAAAGAGATTCTTCGACATTGTTCCTGGGAGT
mCHERRY_Barcode_480	AGCTGCTAGTGGGACAGAGTTAGTGTGTGACTCTGAGTCAGCGTGTGACAGAGTGGGTCT
mCHERRY_Barcode_481	TACAGCCAGACCCACCTAGACTGAGCGTCTGACTCTGTCAGCCACATTGTATGAGTATCT
mCHERRY_Barcode_482	AGGAGGGTCTAGCTGTTTGTGTCACAAACTTAGTCAGAGTTCGACGCACAGTGACTGAGA
mCHERRY_Barcode_483	CGGAGCGTGAGCGAGTATCAGGCAGCGTGTGACTGGATGATGCTCGAACAGCCACGTTCA
mCHERRY_Barcode_484	GCCAGCATGATGCTCTTACAAGGAGCTTCTGTCTGTCACTGTCTGCTACTTGCAGTTAGA
mCHERRY_Barcode_485	CTGTCGGTGATTCAGGTTGTCCCAGAGACTTCGACGGTGTAGGAGTTACTGTGTGCCTGT
mCHERRY_Barcode_486	GAGACCTTGAGCCAGTTAGATGGTGCGAGTGGGTGTCTCAATCAGTGTGAAAGTGGCTCA
mCHERRY_Barcode_487	ACCACTGACAACGTGGTTGTTACTCTCAGTGCGTGATTGAACCACAAACTGCGACTCTGT
mCHERRY_Barcode_488	GAGTGATACAAGGAGGTAGTGGCAGGTAGATACACGTACTGTCTCCTACACTGAGTGACT
mCHERRY_Barcode_489	GCGACGATCAGCCAGTATCACCCTGATACATCGACGCTCTGTCTCTGTCTCGGTGGTTCT
mCHERRY_Barcode_490	GCCTGTCTCAATGTCGGAGAATCTCTGTCAAGGTGACTGAGACAGTGAGACGGTGACTGT
mCHERRY_Barcode_491	GTGAGGAAGTAAGTGTTTGATTGTGCATGTCGCACACAGTATCTGGATCTGGGTCTTTCA
mCHERRY_Barcode_492	GGGACCTTGAATCAGGGTGTGCCTGTAAGATGGTGCTAGATGCTGAAAGACTGTCAAAGT
mCHERRY_Barcode_493	TCGACGCAGTGTGTCCTAGTGAGTGACAGATCCACAAAGTTTGTGTCACAGAGTCCTTGT
mCHERRY_Barcode_494	AGCACACTGATTCTGTAACTAAGACTATCTTTCAGAGTCATTGAGCTTGAATGTGGATGA
mCHERRY_Barcode_495	CCCTCTGAGACCCAGTCTCAAGGACGGTGAATGTCAATCTAGGTCAGACAAAGAGTGTGT
mCHERRY_Barcode_496	GACACGTAGTGTCTGATTGAACGTGTCAGTCCCTGGCACTACCACAGTGAATGTCGGACT
mCHERRY_Barcode_497	CTCACTATCACCCAGTGTGTTCCTCCTAGTCCCAGGTAGTGCCTGTCTGTCTGTCATTGA
mCHERRY_Barcode_498	TGCTCATAGATTCAGGATGTGCCTCTATCAGTCAGGGAGTTTGTCCGAGTACGAGAAACA
mCHERRY_Barcode_499	ACCAGTGTGTATGAGTGTGTCGGTCGGAGAGAGTGGCTGTGGGTCGGAGTATCTCATTGT
mCHERRY_Barcode_500	CGGTCAGTGTTTCTGGTAGACTGTGTTACTGGCAGGCAGTAACACAGTGTCGCACCTTGA
mCHERRY_Barcode_501	TGCAGAAACTATCTGTTTGTCAGACAGACTGGCTGCTACTAGGTGAAACACACAGAGTCA
mCHERRY_Barcode_502	GTCAGAAACATGGTCATAGACTGAGCTTGAAGGAGGAAGACGCTGATAGTACGTCACTCT
mCHERRY_Barcode_503	TCGACATTGTTGGAGAGTGTCCGTGCTTGTAGCTCGCTGTAAGACGCAGTTCGTCACTGA
mCHERRY_Barcode_504	ATGTCAAACAGCGAGGGTGTGTCTCTGTGATCCTGCAAGTCCCAGGGTGTCCGAGGCTGT
mCHERRY_Barcode_505	ATGACTCACTAGCACGGAGTCGGAGTTAGTGACACGATGACAGACCTACTTGGAGTTAGA
mCHERRY_Barcode_506	GGCTCATTCAGGGTCTCTGTCAGACTGTCTAACAGGGTGAACGAGTTAGTGAGTGCTAGT
mCHERRY_Barcode_507	GACAGAGAGACTGTCATTGTGAGACACTGATGCAGCTACTCCGTGTGTGTTGCTCTGAGA
mCHERRY_Barcode_508	CTGACAAAGACACTGAAAGTTAGTCCCAGAACCACAGAGAGGGTGCCTGAGGCTGGGTGT
mCHERRY_Barcode_509	ACGTGGCACAGTGACGGTGACCGTGTTTGTTAGTCATAGACGCTGGTTGTCAGACGCAGA
mCHERRY_Barcode_510	AGCTCTATCACTCAGTAACTGTGACCCAGAGGGTCGTTGACACAGTCAGTTGCACTGTGT
mCHERRY_Barcode_511	ATCAGGGAGACGGTCTGTCATGCAGGATCAGTGACCGTCTGCCACTTTGTCGGAGGAAGA
mCHERRY_Barcode_512	GCGACTTAGAAACACTAAGAATGAGTATCAATCTGTGTGTTTCTCTTTGATAGTCTCAGT
mCHERRY_Barcode_513	TGGTCACTGTCACTGAGTCACACAGTTTGACCGAGTTTGTATGACTTACTAGGTCCTTGT
mCHERRY_Barcode_514	GTCTGATAGTTGCAGGTTCTGTCAGAGAGTGAGTCCGTGTTCCAGTGTGTCGGACTTTCT
mCHERRY_Barcode_515	CCCACGGTGTGGGAGTTTCTATCACATTCTTCGTGGAAGACTCTGGCTGTAGGTCTTTGT
mCHERRY_Barcode_516	TCCAGCAACTTAGTCAAACATGCTCTGTCAGGGACGTAGACACACAGTGTTCGAGACTGT
mCHERRY_Barcode_517	GTCTCCAACAGAGTCGAAGTGCGTCTTTCTATGACGTACATCCACGCAGAGTGTCCGAGT
mCHERRY_Barcode_518	CGGACTTAGATAGTGTGTCTCACTCTGACTGTCACTCACATAGTGATACTGAGTGCCTGT
mCHERRY_Barcode_519	ACGTCGGTCAGAGAGACAGTCGGTCCATCACACTCGTACACCGAGTTTGAGAGAGCCTCT
mCHERRY_Barcode_520	GAGTCCAACTTAGACGAACTGTCTGTCAGTGAGAGCGACTCGCAGCAAGTTTGAGGAACA
mCHERRY_Barcode_521	CTGTGTATCTGTCTGTATCTACGTGGAAGATGGAGATTGTAGCTGGATGTCAGAGGCTGT
mCHERRY_Barcode_522	AGGTGGGACAATCACTAAGATTCAGTGAGACTGTGTTTGAAGGTCGGTGTGGGTGCAAGA
mCHERRY_Barcode_523	CCGTCACACTCGGTGTATCTTCGTGAGTGTTTGTGAATCTTGCTGCTACACCCTGTGAGT
mCHERRY_Barcode_524	GGCAGTTTCTTGGAGGCTCTTACACGCTGTCTCACGGTGATGCTGGGACTTGCACAGAGT
mCHERRY_Barcode_525	ATCAGTAAGTGAGAGTTAGTTGGAGCTTCACGGAGCAAGAGCGACAGACAGGCTGGGAGT
mCHERRY_Barcode_526	CGCAGGGAGTCTCTCTTTGTGTGTCTGTGAGTGTCTTTGTTACAGACACTCGCAGCAAGA
mCHERRY_Barcode_527	CCGACGCAGACAGTGCGTCATTCAGCAAGTTTGTGGGTCACTGTGGTTCAAGGTCTATCA
mCHERRY_Barcode_528	CCCACATAGTAGGACCGTGAACCTGGGTGAGTGTGCAACTACGTCTTACAGAGAGGGTGT
mCHERRY_Barcode_529	CGCACAAAGATCGACATTCTTAGAGGCAGACAGACATAGAACGTCCCTGTTTGTCAGTGT
mCHERRY_Barcode_530	GTGTGAATGAACGACGTAGTGCCAGCATGAATGACCCTCATAGTCAGTCTCCGTGGTACA
mCHERRY_Barcode_531	TACAGGTACTACGACGCACAGGGAGCTACATAGTGGTAGAGTGTCAATGTATGTCTAAGT
mCHERRY_Barcode_532	GTCACTTAGTGTGTGGTTGAGTGTCAGAGAATCAGTAACAGTCACTATCATGGACAGTGA
mCHERRY_Barcode_533	AGGTGTCACTGCCACCCTGTGTGAGTAAGTATGAGTTTCATTGTCTTTCATTGTCTTTGA
mCHERRY_Barcode_534	CAGAGCGACAGCCTGCTTCTTGCTCACAGTTGCTGATAGAGGCAGCGTCTAGGAGGTTGT
mCHERRY_Barcode_535	GGGAGTAACAGTGACGGTCAGAGTGTGAGTGGCTCCTACTGACACTGTCATCGACTCTCT
mCHERRY_Barcode_536	CTGTGCGTGTATGACCCTCACAGTGGAAGTGAGTGTAAGACGCACCGTCATTGAGTCTCA
mCHERRY_Barcode_537	GCGTCAGAGATTGACGCTGTGCCAGGATGACTGAGTGTGTAGGACCCTCAGGGAGGATGT
mCHERRY_Barcode_538	CAGTGAGAGTAAGAGTCTGATTGTGATTCTGGCAGGTTGTTAGACCTTGTTGGTCTTAGA
mCHERRY_Barcode_539	TGCACCTACAGAGACGTTCACTGACATTCAGTGTCGGTGTCACACTCTCTTGCAGTGAGT
mCHERRY_Barcode_540	GTCACAGTGAATGTCCTTGACTGTGGTTCAGGGAGTCAGTAAGTCTATGTATGTCAAAGT
mCHERRY_Barcode_541	CTGACAATCTCACTGAATGTGAGAGTCTCTGCCTCTGAGAGGCACGTTGTGGGACTGAGT
mCHERRY_Barcode_542	CAGTGCATGTACCTGTCTGTAGGTGCAACAATGACGTACTACGTGCTTGTTCGAGCGACT
mCHERRY_Barcode_543	TTCTGGCTGACAGAGACACACTGACCGAGACTCTGATTGTTTGTGATACAGTCACGGACT
mCHERRY_Barcode_544	AGCTGTTTGACGCAGTATGACTCTCCTAGAGCCTGTATGAATCTCCAACTGTGTGACTGT
mCHERRY_Barcode_545	GCGTCTAAGTGACAGAGTCTGGCTCAGAGAATGAGATACTTAGTCCGTGAGTGAGACAGA
mCHERRY_Barcode_546	AACACTTAGAGGCACGTTGTCTGTGGCAGTACGTCTATCAGCGTCGATGAAACTGGCAGT
mCHERRY_Barcode_547	GGGTCATTCTAACAGCGTGTTACTGGCAGTAGGAGTAAGACGGACGTACAAACACCGTGA
mCHERRY_Barcode_548	ACCACGTTCTCTGTGCTTGAACGTGGGTCTAACACCAACACGGAGGCAGTCACTCGTAGT
mCHERRY_Barcode_549	GCCTCGTAGTCGGTCTATCTGGCTGGTAGTTCGTCGCAGAATCACGGTGTCCGTGGATGA
mCHERRY_Barcode_550	CGGTGGAAGAATCTGATTGTTAGAGTGTGTTTCACAAAGTGGCAGCTTCTCAGACACAGT
mCHERRY_Barcode_551	GGCTGTAACTTGCAGATTCAAACACCAACTCTCTCGTTCACCCAGCCACACAGTGCGTGA
mCHERRY_Barcode_552	TGCACATTGAGGGACCATGTCACAGTGTGTACCTCAGTGTTCGTCAGTGTCTGTGTGTCT
mCHERRY_Barcode_553	CGCTGGTAGTGTCAGTTTGTGCGTCATAGTTGCAGAAACACCGAGTCAGTGCCTGACTCT
mCHERRY_Barcode_554	GGCAGCGTCTTGGTCATACTTCGAGGAAGTATGTCATAGACTGACGTTGAAGGTGAATGA
mCHERRY_Barcode_555	CTCTGTTTCTTCGACCTTGAGCCTCTGACTTCGAGGTTGATAGTCGGAGATGCAGGGAGA
mCHERRY_Barcode_556	GGGTGATAGACTGACAGACATAGTCGGTGAAGCTGTTAGTGAGAGTGAGAGTGACCAAGA
mCHERRY_Barcode_557	GACTCGCACATTGTCTATCTATCTGGATCACGGTGATAGTGTCACAGACTTTGAGCATGT
mCHERRY_Barcode_558	AACACTCTGTCAGAGTGTCTGTGAGTGTCTGGGTGTATGAATGTGACAGTCCCAGGTTGT
mCHERRY_Barcode_559	TTCTGATACATACTGTATCAATGTGAAACTGACTGTTAGTACGTGAGTGTAACTCGTTGA
mCHERRY_Barcode_560	ATGTGCCAGACTCACACTCTGAGAGGCTGTGACAGCTAGATTGTCTTACAGTCTGTAACA
mCHERRY_Barcode_561	CCGTCAATCATTGTCAGACACGCACCAAGTAGGTCCGTCACTGACAGTGAGTCAGCCTGT
mCHERRY_Barcode_562	CGCAGGGTGAGAGAGCGTGTCTGAGAATGTTTGAGTAACTCCGTGTTTCACACTCTAAGT
mCHERRY_Barcode_563	GTGTGGGTCACACAGACACATTCTGTATGTGGGACTATCAGGATGTGTCAGGCTGGTAGA
mCHERRY_Barcode_564	ATGTCGGACTTTCACGCACATAGAGAATCAAGCTGATAGTAGCTGTTTGTATCACTTTCA
mCHERRY_Barcode_565	CGCTGACAGAAACTCGTAGTCAGAGTTTCTGGCACGTAGAACCTCAGACAGTGTCTATGA
mCHERRY_Barcode_566	TCCTCATACTCACTCTATGAGACAGCTTGAGCGTCGCAGTCCGTGCGAGACCCTGGATGA
mCHERRY_Barcode_567	TTGTCAGTGAGTGAGGTTGTAAGAGGTTGTGCCACTTTGTTGGACCGACAGACAGACTGA
mCHERRY_Barcode_568	GTCTCGCTCAAGGTGTCAGTGCCACTCTCAAGGTGGGTGAGGGTCGATGACGCAGGGTCA
mCHERRY_Barcode_569	GCCAGGGACTTGGAGTGACACACACACAGATGCAGGAACTAACAGTTAGAGGCAGTGTCT
mCHERRY_Barcode_570	CTCACAAAGTAACTGCCACATGCACGCTGATGGAGAATGATACTGGTTGACTCACCGAGT
mCHERRY_Barcode_571	AGGAGCTAGTAGCTGCGTCATTGTGGTTGAGCGTCGGACTGGCTGGTAGACCGTCGCTCT
mCHERRY_Barcode_572	GGGACCTACTATCTCTCTGAACCACGTTCTTACTCTATGTTGCTCCCACTACGTGCTTCT
mCHERRY_Barcode_573	TGCACGATGTCTCACTTTGTTGCTGATAGAAAGTGGTAGACGGAGGCACACGCTGTGAGA
mCHERRY_Barcode_574	GACAGCAAGACGCTGAATCTTCCACGGTGTGGGAGAAACACACAGGCTCAATCAGAATGA
mCHERRY_Barcode_575	TGGAGTCACTCGCTCATAGAGGGACTAAGATTGTCATTGTGTGTGCTTCAATCTCTTTGT
mCHERRY_Barcode_576	TCGTGGCACTTTCTCCAACTTGCAGTTACTGGCTGTCAGAGTGTGCCTGATGGACGATGT
mCHERRY_Barcode_577	CACACACTCTGCGACTTACTAGGACGGTGTAAGACCAACTTGGTCGAAGTCGGTCCATCT
mCHERRY_Barcode_578	CTGTCACACATGCAGAGTCTCTGTCCGTGTGTCTGGGTGAGAGAGATAGTCTCAGCGAGT
mCHERRY_Barcode_579	CACTCGTAGACTGAGCGTCTCCGAGGTAGATTGTGTAACTGACTGGTTGATTGAGATTCA
mCHERRY_Barcode_580	GAGACCGACTTGCTGTCACTCTCTCATTGTGCGAGCGAGAACGAGGGAGATAGTCGCTGA
mCHERRY_Barcode_581	CTGACGTAGTGAGACAAAGATGGTGGCAGAGGCTCAGAGTATCTGCCAGATTCTCTGAGA
mCHERRY_Barcode_582	TTCAGGGTGATACTCTGAGAGAGTCCCAGTTTGTCTTTCTGTCTCGCTCATAGAGTTTGT
mCHERRY_Barcode_583	TGGTGTCACTTGGAGTCACTCGGTCAGTGTTTGAGGGTGAGGCAGTGAGATGGTCTAAGT
mCHERRY_Barcode_584	AAGACCGTGATAGACGGTCTACCTGGCAGATGGAGTCAGTTGGTCGCTGTTGCTCGATCA
mCHERRY_Barcode_585	GCGAGGTACTATGAGGCACATGGAGGATGAATCTGTCTCTAGCAGGGTGTATCAGCTAGT
mCHERRY_Barcode_586	CCCAGGGTCATGGTGGGTCTTGCTGCCAGTAGGAGGAAGTCCGTGTCTGATGCACGTAGA
mCHERRY_Barcode_587	GTGTCACAGAGGCTCAGACTGTGAGTCAGTTACACGAACTTCGTGCGTGTGGCTGGAAGT
mCHERRY_Barcode_588	CGCTGTATGAGGGAGGTAGTTCGTGGCTGTTTGTGGGTGAGGGTGACACAGTGAGCTTGA
mCHERRY_Barcode_589	ACCTGCCAGACACTCGGACACAGAGAAACTGGCTGCGTCAGTCACTGAGTTGGACGCAGT
mCHERRY_Barcode_590	AGCTGGGTGATAGTGAGACTTAGTGTTTCTTGGAGTCAGTGAGTGGATCTTTGTGGATCA
mCHERRY_Barcode_591	TTCACTGTGTCACTTGGTCTTCGAGATAGTGGGTGATTGTGGCTCGAAGACACTCATACA
mCHERRY_Barcode_592	TGCACGGACTGGGTGGCTGAGACTGCCAGAGAGTGCGTGAGTCTGAAAGTGGCACGGAGA
mCHERRY_Barcode_593	CGGAGTGTGTGTGTCCCTGAAGGTCGTTCAACCTCGTTCTCACACTAAGTGGCTCAGACT
mCHERRY_Barcode_594	CCGAGATACATAGAGTTAGTGCGTGCGAGATGCAGAGTCATGCTGCGTCTCACACTTTGA
mCHERRY_Barcode_595	TGCACAGTCACGCTCACTCACGCACTTTGTAAGACAGTCAAAGAGCGTGTCTGAGCAAGA
mCHERRY_Barcode_596	GGCAGCTACTTAGTGGGTGTAGCTGAGACTGGCTCCAACAGGCAGCTTGACCGAGTGAGA
mCHERRY_Barcode_597	GGCAGAAACATGCACTAACAAGGAGTGTGTCTCACTATGTTGGTGACACTGCGTGAGTGT
mCHERRY_Barcode_598	GGGTGTGTGATAGTCTAACATGCAGTGTCATGGAGTATGAGCGTGAGAGTATGAGGATCT
mCHERRY_Barcode_599	CCGTGAGTGACAGTGAGTGAGACACCGTGTGACAGGAAGATAGAGTTTGTCCCAGTTTGA
mCHERRY_Barcode_600	CTGTGTAAGAGCCAGTCACTCGGTGTTTGTCACTGCATGATAGTGGCTCTAACTGCCACT
mCHERRY_Barcode_601	AAGACTATGTCGCAGTGAGATTGTCGGTGTATCAGAATCACCGTCGGAGAATGTGGTTGT
mCHERRY_Barcode_602	GACTGAAACAGTCTGGTTGTTACAGTTTGTGCGACATTGTTGCACGTTGTGCCAGTATCT
mCHERRY_Barcode_603	TGCAGTGACTGTGTCTTTGTGGGTGAGTGTCTGAGTAACTGTCTGCTAGATTGTGGGACT
mCHERRY_Barcode_604	CGGTGAGAGACAGTCAATCTCGCAGTTTGAACGTGCTTGACTCTGTCAGTTTCAGTTACA
mCHERRY_Barcode_605	GGCACATACATTCTGAATGTAAGAGTGTGAAGGTGCGTCAACGAGGGTCAATCTGAGACT
mCHERRY_Barcode_606	GTGTCTATCAGGGTCAGTGATGGTCGCTGATAGTGGTAGTCAGTGAAAGTGGCACCAAGT
mCHERRY_Barcode_607	AGGTGTGTGACGCTGGGTCAGCGAGGAACTGTGTGAAACTGCCAGTCAGTTTGTGCCTCA
mCHERRY_Barcode_608	ACGACAATGATTCACAATCAGTCTCTTAGAATCTGGTACAAGGACCTTCACAGTGGATCT
mCHERRY_Barcode_609	CGGAGGTTGAGGCTCTATGTTAGACGCACTGTCTCGGTGTAGGAGTAACTCTGACTGACA
mCHERRY_Barcode_610	AGCAGTGACTTGCACGTAGTATGTGGAACTAAGTGGTACTGAGTCGCACAGTCTCGGTCT
mCHERRY_Barcode_611	GGCAGCGACTGTCTGGGAGATGGAGATAGAGACTCTTTGTTAGTGTGTGTAGGACTTAGT
mCHERRY_Barcode_612	GTGTGGAACTCGCTCTGTCTGCCTCTCAGTCTGAGTCAGAACGTGTCACTACGACTGACT
mCHERRY_Barcode_613	GAGTGCAAGTACGAGGGTGAATGTGTTTCTACGTCGTAGATTCTCTTTCACTGTGCAACA
mCHERRY_Barcode_614	TGGTGGGTCTGCCTGAGTGACGGACTGTGTTGCAGATACAGTGTGGTACAATGTGGGTGT
mCHERRY_Barcode_615	CACTCATTGACGCTGGCAGAGGGACCCTGTTGCACGTAGATCCTGCTAGAGAGTGAAACT
mCHERRY_Barcode_616	GGGACGCACTGCGTCCGTCATACTGGGTGATGGTGTGTGAAAGTGAGAGATGGTCTGACA
mCHERRY_Barcode_617	CCCAGTGTCTGACTCCTTGTGTCTGCAAGAGTGAGAGACATTCTGAGTCAAGCTGTATGT
mCHERRY_Barcode_618	GCCAGGTACAGTGTCGTAGTTTGTGATTGTGAGAGCAAGTGCCTGTGTGTGACACAGACT
mCHERRY_Barcode_619	AGGTGTGTCTGTCTGCCAGAAGCTCGGAGAGCCACGGTCTAGGAGGGACTTTGAGGGTCA
mCHERRY_Barcode_620	GACACGTAGACACTCACAGAATGTCAGTGAACGTGGGTGTCTGAGCGTGTGCGAGATACA
mCHERRY_Barcode_621	CGGACAGAGTTGGACTGAGTAAGTGTGTGAAGGTCGCTGAAGGAGCGAGATTGAGAGTGA
mCHERRY_Barcode_622	TCGTGGCTCTCACACACACATTCTCCGTGTGTGTCTTACAATCAGTGTGACGGTGCAAGT
mCHERRY_Barcode_623	GAGACCCTGAGACACAAAGTGGCTGGATGTGTCACTTTCTATGTCGGAGTGGGTGGGAGT
mCHERRY_Barcode_624	CCGAGCGAGTAAGTCGGTCTCGCTGGAAGAATGTCATTCAATCACTTACATTCTCATTGT
mCHERRY_Barcode_625	AGGTGTTTCAAGGTGGCAGAGTCTGTCAGTACCTGGATGTGTGTCATACATTGTGCAACT
mCHERRY_Barcode_626	TGGTCATACAGGGAGAGAGTTGCTGTAAGTGGGTGTTAGTGTGTCCTTGTAGGACTTTCT
mCHERRY_Barcode_627	GGCAGTTTGTTGCAGTATCTGTCTGAAAGAGTCTGAGTGAGCGTCAGAGATGGTCGAAGT
mCHERRY_Barcode_628	CAGAGGATGTGTGAGATACTTGGTCTTTGTAACAGCGACATTGACCAACAGAGAGATAGA
mCHERRY_Barcode_629	GGCAGGATGACGGTCATACTGCCACAAAGAATCACGGACTTCGTGTGTGTTTGAGGAAGT
mCHERRY_Barcode_630	CAGAGTGTGTATGACCCTCAACCAGTCTCTATCACTGTGATCCACTGACAGGGTGTGAGT
mCHERRY_Barcode_631	TAGAGGTTGTCGGTGGCTGAGCCTGCTACTTGCTGTGACACTCTGTGAGTGAGAGGATGA
mCHERRY_Barcode_632	AACTGCATGTGACAGTAAGACACTGTTTGTTGGACAGAGTGTCAGTCTGAGACTCCGACA
mCHERRY_Barcode_633	GAGTCGGACTCGGAGTAAGTTAGTGCGTGAATGTCATAGAGTCTGGAAGTGGGTCGAAGA
mCHERRY_Barcode_634	CAGAGGTAGTTCCTCGGTCACGCAGAAACAATGAGTGAGAAACTGTTACAGCCAGGATCA
mCHERRY_Barcode_635	TCCACACTCTACCTGACAGTACCTGACAGTGTCACGAACTCGGTCGTTCAAAGTGATTGT
mCHERRY_Barcode_636	GGGTCTCTGTTTGACTGTGTTTGAGGTAGTTGCACTGTGAATCTGTGAGTTGCAGGCTCA
mCHERRY_Barcode_637	GACTGTCAGTTTCTCCTACTGAGTCAGAGAATGTCTGTCTTTGAGCGTGTGGGTCTTACT
mCHERRY_Barcode_638	TACTGACAGTGACTCAGACAATCTCTCTCAGGGTGGTACTTTGTGGGAGAGGCTCGTAGA
mCHERRY_Barcode_639	CCCTCCTTCTAAGTCAGAGTAGCAGGATCACACTGATTCTACGAGACTGTTTCAGCTTCT
mCHERRY_Barcode_640	TGGTCTGTGTTACTGGGTGATTCAGTTAGAGCCTGAATGTGCGTGGTACAGGGTGGATGT
mCHERRY_Barcode_641	CGGTGTAACTATGTCCGAGTTACACCAAGTTACAGCCTCTGAGACGGACACGGACATTGA
mCHERRY_Barcode_642	AAGACCCACACTGTGTCAGTATCACATACTTGGTCTTTGTCCCAGCCAGAGTGTGGTAGT
mCHERRY_Barcode_643	TCGTGCGAGTGCCAGCCAGTTCGAGTGAGTGGCTGCATGTTAGAGGTACAGTCTGCAAGA
mCHERRY_Barcode_644	ATGAGCTTGAGTGAGTTACTTGCAGGATGTGCCTGGCAGTCGGTGTAAGTAGCACGTACT
mCHERRY_Barcode_645	GGCTCTGTCAAAGTCTTTCACGGTGGCACATAGTGGAACAATGTCCGTGACCCAGAATGA
mCHERRY_Barcode_646	ATCAGTCAGTTACTCTCTGAATGTGTGAGTGTGACAAAGAGGCTCAAACTGGCAGTGTGT
mCHERRY_Barcode_647	CTGACATTCAGTGTCAAACACTCAGCCTGTGGGTGTAAGAGTGTGCCAGAGGGTGCGAGT
mCHERRY_Barcode_648	CCGTCTATGAGTGAGTTACTGGGACGATGAGCCAGATACTCGGTGACACATTCTCCTACT
mCHERRY_Barcode_649	GCGAGGGTCACAGTCGATGTACGTGGTACATCCTCTGTGTATGAGAGAGAAGCTGTGACA
mCHERRY_Barcode_650	GACTGCCTGTGGGTGGTACAAGGACCGACTTACACATACTCCGTGTGTCTTACTGGAAGT
mCHERRY_Barcode_651	CCCTCTATGACCCTGTGACATGGTGTGTGTCGGACGGTGTTAGACTCAGTTTGTCATACA
mCHERRY_Barcode_652	GGGAGGAACAGGCTCTGACACGGAGGGAGATACTGGTACAAACACAGAGTTTCTGCGTGT
mCHERRY_Barcode_653	GCGACTATCTACCTGTTAGTTGCTGTATGTTAGAGTTAGTCACACATAGAGGGACACACA
mCHERRY_Barcode_654	GCCACGCTCATGGACTGAGTTGGACAATCACACTGTCAGATGGACTGAGTGGCAGAATCT
mCHERRY_Barcode_655	GGCTGTATGTCTGAGTCTGAAGCAGGGACTAACACAGAGAGGGAGTGTCAGTGAGCTAGT
mCHERRY_Barcode_656	CCGAGGTAGTAGGTCATACACCCTCTGAGTGGGACCCACTTACTCTGTGATGGACCAACT
mCHERRY_Barcode_657	CAGTGCGAGAAGGAGAGTGTCAGACGGTGTGGGACGAAGTTAGACCGAGTTGGTCAGTGT
mCHERRY_Barcode_658	GACTGTGACATTGTCGCAGAATGTGGAACACACTCTGAGTTTCACCTTGACTGTCATTCA
mCHERRY_Barcode_659	GTCTGATACACGGTGCAACTAGGTCTGACTCCGAGTTTCTCGCTCTGTGACGCTCGTAGA
mCHERRY_Barcode_660	ACGAGAAACAGTGAGATTGATTCACAAAGATTGAGGCTGAATGTGGGTGAGGCAGAATGT
mCHERRY_Barcode_661	TGGAGTGAGAGTGTCCTAGTTGGTGCGTCACAGACACTGAGTGAGGTTGAGCCTGCTTGT
mCHERRY_Barcode_662	TCGTGCTTCATGCACTGTGAGTCTGGGTCTGTGACACTCTAGCACGCTCACGCTGGTAGT
mCHERRY_Barcode_663	CGCTCCTTGTGAGTGGTTCTGACTGCCACATAGTGTCAGTAACACGCACACTGAGGCACT
mCHERRY_Barcode_664	CGGAGAGAGTCGCTCATAGTCTGAGTCACTTACTCGTAGTAACAGGCACTTTGACGTTCA
mCHERRY_Barcode_665	CCCTGGGTCATAGTGATACTAGCACTATGACAGACTGACTGCGTGTAACTTGGTGACTGA
mCHERRY_Barcode_666	TTGTCTCAGTTTGTCTTAGTCTGTCATAGTGTGTCTAACTAGGTGACTGACGGACCGAGA
mCHERRY_Barcode_667	CGGTCCGACATTCTGCTTGATACTGACAGTAAGTCGTTGTCAGTCGTTGATGGTGGTTGT
mCHERRY_Barcode_668	GTGTGATACTTGGTGGTACTGGCAGAAAGTTGGAGGCAGTTGCAGTGTCTCTCAGGGACA
mCHERRY_Barcode_669	GTGAGGCAGTACCTGTGTGTTCCTGCCAGTAGGTCTAACATGGACAATGAAAGTGGAACA
mCHERRY_Barcode_670	GTGAGGATGACCCACAGTCTGCGACACAGTGAGTGAATGTTTGTGGGACTGACTGTGTGA
mCHERRY_Barcode_671	GGCAGGGACTTACTGAGTCACCGAGCTTGTGTCACACAGATCGACTGTCATGCACGGTGA
mCHERRY_Barcode_672	TCCAGCCTCTCTGAGTTTGTTGGTCCCTGTATGACTAAGTCCCAGGTTCTCACTCCATGA
mCHERRY_Barcode_673	CCGTCCCACAACCTCCAAGATACAGAGAGATAGTCGTACAGGGTGTATCTGGCAGGTTGA
mCHERRY_Barcode_674	GTCAGCGTGTCTGACTGAGTTTGTCATTGTTCGAGTTTCTTACACACTGTCCCAGGATCA
mCHERRY_Barcode_675	TTCAGTAACTGTGAGCCTCATCGTGCTTCTAACAGGTACAAAGAGCTTCATTGACGCACA
mCHERRY_Barcode_676	GTGTCTGAGAGCGTCAAAGTGGCACGGTGAGTGACGGACAAAGTGTGTCTTCGAGTGTCT
mCHERRY_Barcode_677	TCGACATTCATCGACTGTGTCCGACTGACAGTCTGTGACATTCTCACTGATGGTCGTACA
mCHERRY_Barcode_678	ATGTGTGTGAAGCTCGCACTAACAGTGTGTATGACTTTGACTCTGGTTGAGTCAGAGACT
mCHERRY_Barcode_679	ACGAGCTTCTGGGAGCGTGTAGGAGGGTGAGGCACTCACTTGCAGGTTCTAGGACAGTCT
mCHERRY_Barcode_680	GCGACTCAGAATCACAGTGAAAGTCCTAGTAACTCCGTGATGGTGTCACTCTCTGAGAGA
mCHERRY_Barcode_681	CAGTGAGAGAGTCTCGTAGAAGGTCCCACTGTCTGTCTGAGCGAGGAACAGTGACTAACA
mCHERRY_Barcode_682	TACTGGCAGTCACTCACTCTAAGTGCGTGTACGTGGAAGTCACTGGGAGTAGGTCGATCT
mCHERRY_Barcode_683	ACGACCGACAGCCTGCTTGTGGGTGAATGTTCGACTTAGTTCGAGTTAGAAAGTGCTACA
mCHERRY_Barcode_684	CCGTGACAGATTGTCAGACAGCCTGTGTGACGCAGGGTCTGCGAGGGAGATGGTGATAGT
mCHERRY_Barcode_685	CCCTCAGTCACGCACACTGAGTCACAGTGAGTGTGAGACAGGCAGGCTCAGTGTCCGTGT
mCHERRY_Barcode_686	GCCTGATTGACTCTCCATGACGCTGCGAGAGAGTGGGAGTGGGTGAGAGAGCGACTAAGA
mCHERRY_Barcode_687	TGGTGTCTCAGTCTCCTACTCGGAGCTACAATGACTTTCATAGTGAGTGAACGTGTGTGA
mCHERRY_Barcode_688	AGCAGGAACATACAGGGACATACTGAAAGTTGCAGCGAGAAGCAGTGTCAGTCTCCCTCA
mCHERRY_Barcode_689	GGGACGTTCTTACAGGCTCAACCTCTAACTATGAGCAAGTGAGAGTTTGTCACTCTGTGT
mCHERRY_Barcode_690	AGGAGGCTCAGGGTGAGACTTGCTGTCAGAAGCACATTCTATCACCTAGAAAGACGGAGT
mCHERRY_Barcode_691	AGCAGGCTGAGACAGTGTCTAGGTGTATGAGTGAGCCAGTATCAGTTTGTCCGTGGATCA
mCHERRY_Barcode_692	TCGACCTACAGTCTGCTAGATTCAGCCTCATGGTGAATCTTCGTCTTTGTCTGAGTAAGA
mCHERRY_Barcode_693	CTCACAAAGAGGGTGATAGAATGTCAATCTTTCTGTCTGTTCGTGGCAGAGTGACGGAGT
mCHERRY_Barcode_694	TCGTGCCAGAAGCTGACTCTTAGTGTGACAAAGTGCAACAACGAGTTACATCGAGTGACT
mCHERRY_Barcode_695	CTGTCTTAGAGCCTGTGAGTATGAGAAAGAGGGACCTTCTGCGTGGTAGAGTGTGCTTCA
mCHERRY_Barcode_696	TGCTGCTTGATACAGTTTGAAGCACTATGTTTGTGATACTCCCAGACTGTCTCACTAAGT
mCHERRY_Barcode_697	CCCAGCTACTGGCACACTCTCTCTCGTACAGTCAGGTACACGCACGTTGAAGGTCTAACA
mCHERRY_Barcode_698	ATCACGTACACCCTGTGACATCCTGTGAGACAGACGTTGAACGTCATAGTAGCAGTCTGT
mCHERRY_Barcode_699	TGGAGAGTCACCGACTCTCATTGTGTCACACTCTCACTCTGACTCCTACTGTGACTCTGT
mCHERRY_Barcode_700	TTCACTGACTGTGTGGAAGTTTCAGGCTGAGCCTGCGTCATTCTGGATGTCACACCTTCT
mCHERRY_Barcode_701	GGGAGGAACTTGCTCCCTCAATGTGTGACATCGTGAGTCACGGTCATAGACTGTGGCAGA
mCHERRY_Barcode_702	TGCTGACTGTTGCAGGAAGTCGGAGGCACTTTGTCGGACAGTGTGGGTCTTGGTCCAAGT
mCHERRY_Barcode_703	CAGTGGAAGAAAGTCGGTGAGTGTGCGAGTAGCACGCACTGCCTCCTTCTGGGTCTTTCA
mCHERRY_Barcode_704	GGGTGCAAGTCTCACTCACATAGACCTTGAGCGTCAATCAATCTGGATGACCGTCATTGA
mCHERRY_Barcode_705	CGCTCTGTCTACGTCTTACATTGACGATCAGTCTGTATCTTGCAGGCACAAGCTGGATGA
mCHERRY_Barcode_706	AACAGCGACTTTCTCCTACAATGAGAATGACTGAGACTGATAGAGTGAGTCAGTGAAACA
mCHERRY_Barcode_707	GCGTGGGTCTTAGAGGAAGTCTCTCCGACAAGGAGGGTGTGGGACGGTCAGGGTGTCTGT
mCHERRY_Barcode_708	CAGTGGAAGTTTGACAATCACTGTGAGTGTTTCTGGATGTTGCTCCTTGTTGGAGCTTGT
mCHERRY_Barcode_709	GTGTCGTTGAGCGTGTCTCTGAGTGCCAGACTGACTCTCAGTCTGGGTCTCCGTGGTAGA
mCHERRY_Barcode_710	GCGTGGAAGTACGACCTTGTTCCACTTTCTGTGTCGTTCAAGGTCTTAGTTTCAGCATGT
mCHERRY_Barcode_711	GAGTGCGTCTTAGTGAGTCTTCCAGACTCTTTGACAGTCATGGAGATAGTTTGAGGTACA
mCHERRY_Barcode_712	GCCAGAATGACTCAGGGTGACCGTCATTGTGGCAGCCTGAGTGTCCCAGTGCCACCTAGT
mCHERRY_Barcode_713	GCGACGGAGACAGTGCAAGATTGACGTTCATCCTGAATGATGGACGCTGTGGGTGCTACA
mCHERRY_Barcode_714	CGGTGAGACTCGGTGATAGTTAGTGATACTGGCAGGTTGAAGCTCTGTGTGGGAGACAGT
mCHERRY_Barcode_715	GGGTCCATGATTCTCAATGTAGGAGCGACAAAGTGCAAGTTGCTGAAACTCTCTGCATGA
mCHERRY_Barcode_716	AGGTGTGTCACGGTGGATCAGCGTCAATCTGCGACAAACTGACTCCGTGATAGACAATCT
mCHERRY_Barcode_717	GGCTCGTACACTCACTCACAGCCACATTGTTACTGTTACTAAGTGCATCATACACAAACA
mCHERRY_Barcode_718	TACAGCTTGTATGAGTGAGTGTGTCTTACATCGTGTCACATAGTCTCTGATCGTGTCTCT
mCHERRY_Barcode_719	TCGAGGGACATTCTGGATCTTTCTCAGACTCAGAGTAAGACTGTGCCTGTCTGTCGAAGA
mCHERRY_Barcode_720	TCCTGTGTGAATGACCAAGTTGCAGCTACAGTGACAGTGTACCTCGATCAACCTCCCTCT
mCHERRY_Barcode_721	GGGTGCGAGATTGTCTTAGAGTGTGCCTGATTGTGGTACAGACTCAGAGATGGTCCGTCA
mCHERRY_Barcode_722	CGGTCATACAACGAGGAACTAGGTGATTCTCGGTGCCAGTTTCACTTAGAGTCACAGTCA
mCHERRY_Barcode_723	GTGTGTTTGTCTCTGTCTGTGAGAGACTGTTGGTCGGTCATTCTGCCTGTTTCTGAGACA
mCHERRY_Barcode_724	GGCACACTGAGGGTGTCTGTATGAGGTTCTTAGTCTGTGTGAGAGCCACTAGGTCCTACA
mCHERRY_Barcode_725	AACAGGAACAGACACCGAGTGGGACCTTGTCTGAGCGACTGGGTCTGACTGTGTCCGTGT
mCHERRY_Barcode_726	GGCAGTGACAGTCTGCGAGAGCGTCTTTGAGACACAATGTAGCACAGTCATAGAGGCAGT
mCHERRY_Barcode_727	TACTGATACTGGGTGAGTGTAGCACGCACTTGGTGCTTCTCCGTGGTAGTCTGTGGAACA
mCHERRY_Barcode_728	TCCTGGATGAACCTGGATCTTCGTGAGTCTTTGAGCTTGTTTGTGCCTGTACGTGGCTGA
mCHERRY_Barcode_729	GTCACAATCAGTGTCCGTCTAACTGATTCAGCCTGCGACTCAGTCGGTGTAGGTCATTGT
mCHERRY_Barcode_730	CCCTGGATGTCTGTGTATCTGCGACAGTCAACGAGGGTCTTAGAGGCTCAGAGTGGGACT
mCHERRY_Barcode_731	AGCTCAGTGTTTCACGGAGAGCCTCACTCTAGGAGTAAGACCCAGGAAGAAGGTGACAGT
mCHERRY_Barcode_732	CCCTGAGACAGTGTCGTTCTTCGACAATCTTAGTCCATCAGCGAGGCAGATCCAGGGTCT
mCHERRY_Barcode_733	TTCAGGCAGATAGACCTTGTGAGACGAAGTCCCTCGATGAATGTGGGAGATAGTGGAAGA
mCHERRY_Barcode_734	CCGACGGACAATCTCCTACATTCTGTGACTCGGAGGTAGTCAGAGGGACAGGCAGTCACA
mCHERRY_Barcode_735	GCGAGAGACATCGTGTATCTAGGAGACTCTAGCAGGCACTGTGAGCTAGACACTGATTGA
mCHERRY_Barcode_736	ATCAGGGTCTTGGTGTCACTAACTCTGTGATCGACTTTGTGAGAGAAAGACACTCATACA
mCHERRY_Barcode_737	TTCACTGTGTCTCTCATTCACTCTGCTAGAAGCTCGCACTTGGACGCACAACCTCGTAGA
mCHERRY_Barcode_738	TGCTGCAAGATTCAGGCTGAACGTCAGAGTTTGACGTTCTAACAGCTTGTCTGACGCTGA
mCHERRY_Barcode_739	ACCTGGTAGTATCAGGTTCTTCGACTGTGATGCAGTTTCTCCCACGGACTCAGTGGATGT
mCHERRY_Barcode_740	GTCACGCAGTGCGACTGAGTTTGTCATAGTGTCTGTAACTGGCTCGCACTCCGTGGTAGT
mCHERRY_Barcode_741	GTGTGAAACAAGCACGTTGTTTGTCCAAGTCGCAGACAGTGCGTCTCAGTCTGACCGTCT
mCHERRY_Barcode_742	ACGAGATTGTGACACGTTGTTCGTGCGTCAGTGTGTGTGAATCTGCGTCAATGACGGAGT
mCHERRY_Barcode_743	CCCTGTAAGTGGCTGTGTCTAACACAATGTCCGTCAGTGACTCAGCCTGAATGAGTAACT
mCHERRY_Barcode_744	GTGAGAGTCACGCACGATGTGCGAGTTAGACACTGCGTGAGCCTGTCTGAATGAGTTTGA
mCHERRY_Barcode_745	TGCACCTACATACTCAAACAGACAGAGAGTTACAGTGTGAGACACGGTGTTCGTCCATGT
mCHERRY_Barcode_746	GTGTCATTCTGAGTCGTTCTGCGTGCGTTACTGAGGGACTATGACTCAGTGCGACTGTGA
mCHERRY_Barcode_747	CCGTCCGACTTCCTCTGACAGGGACCCACTCGGTGATTCTTACTCATTGATACTCACTGT
mCHERRY_Barcode_748	GTCAGAAACTCGCTGTCAGTCAGAGTCTGTTAGTCTAACTGGGAGCAACATCGTCCTTCT
mCHERRY_Barcode_749	GACACGATCACTCTGCCTCTGGCACCTTCAGAGAGCGTCTAACTGGGTCTTGGTCGTACT
mCHERRY_Barcode_750	TCGACTATCAGTGACTCTCTGAGTGTGTCTTCCTCTAAGTCACTGGGTGTTTGAGTCACT
mCHERRY_Barcode_751	GGCTGTTACTCCCAGGCACTCCGTCCATCACCGTGGCACTAGCTGTTTGATGGAGACAGT
mCHERRY_Barcode_752	CTGTCTGTGTTCGTGTTACTCGCAGCCACATACAGCCAGAAGCTGGGTGAGGGACGGTGA
mCHERRY_Barcode_753	GTGTGCATGTCAGTCGCTGATTGTCAAAGAAGCTCAATCATCGTCCTAGAGACTCGGTCA
mCHERRY_Barcode_754	TTGACATACACGGACATAGAACGAGGCTGTGCGAGGGACTCGGACGAACAGTCTCTCTGA
mCHERRY_Barcode_755	CCGACAGTGACTCACATACTGCGACGCACTCGCACCGACTCGGTGAAAGTGAGTGGTAGT
mCHERRY_Barcode_756	GCCTGGCTCTTTGTGGTAGATGCACTGAGTGGCTGGATCATCGACGAACAACCTGGAAGT
mCHERRY_Barcode_757	TGGAGGTACTATCTGGTTGTGTGTGAGACTGACACAGTCTTGGAGGAACAGAGTCTGAGT
mCHERRY_Barcode_758	AGGTGACAGTAGGTCCTAGTTCCAGACTGTGGGTGGTACTTTCTCACACTTAGACTTTGA
mCHERRY_Barcode_759	CACTCGTTGTGTCAGCTAGTCACACTATCTTTCACTTAGTGGCAGCAACTCGCTGTCACA
mCHERRY_Barcode_760	CGCAGTATCACCGAGGTACTTCCAGTGAGAATGAGATAGTACGTGGTACTGAGAGGGTCA
mCHERRY_Barcode_761	CGCAGAGACATGGACCTAGACTCTGAGAGAGACTCGTTGTTGGTCTAAGATGCTCTTAGT
mCHERRY_Barcode_762	TAGAGTGTGTTGGTGGTACAACCTCGCTGTTGGAGTCTGAGTGTGCCAGTAGCAGCCTGT
mCHERRY_Barcode_763	GCCTGCTAGACTCAGTGAGTAGGACGTTGTAGGAGGATGAGGCAGAGAGTTTCAGAAACA
mCHERRY_Barcode_764	TTGAGGGTGTGAGTCGAACTTACAGTTTCATAGTCGTAGAGTCTGCGACACCCTCCCTGA
mCHERRY_Barcode_765	TCGACTAAGTTTCAGGAAGTACCTCACTGTATCAGCTTCACGGACGTACTTCGACTCTGA
mCHERRY_Barcode_766	AGCTGTATGAATCACATAGTAGGAGTTTGTTAGAGTTTGAGTGACCATGTTAGAGGCTCT
mCHERRY_Barcode_767	ATGACTGTCTCCCAGTTTCACCGAGGCTGAGCGTGTGTCTCACTCGAACTAGGACACTGT
mCHERRY_Barcode_768	TGGAGGTAGTAGGACAGAGTGTGTCAGTCTGACACCATGATGGTCAAACTTGCACGGAGA
mCHERRY_Barcode_769	GCGAGGGTCTAACACTCTCTCTGAGTTACTGGCTGTGTGAGAGTGTATCAGAGAGGAAGA
mCHERRY_Barcode_770	GCCAGTTACTCTGACATTCTCAGAGGAACAGCGTCTAAGTACCTCATTGTCACTCATAGT
mCHERRY_Barcode_771	GGGTCGGTGAATCAGGGAGTTTGACAGTCTCTCTCAGTCATTGACAGAGATCGTCCTACA
mCHERRY_Barcode_772	CGCAGTAAGTCCCTGAGTGAGTGTCAAAGTAAGTGTCAGTCAGAGCTTGATGCTGGAAGT
mCHERRY_Barcode_773	TCCACAGACTGCGAGGCACTCAGTGTTTGAGTCTGGGTGAGGCTGTGTGTGCGAGATTGT
mCHERRY_Barcode_774	TGGTGTGAGTAGCTCGTTGACTGTCCAAGTGGGAGTTTCAAGGTGGGAGAGAGTGTAAGT
mCHERRY_Barcode_775	CCCTCCTACAGCCAGTATGTGTGTCGCTCTATGACACTGAACCTGAAAGTGCGTGGTACA
mCHERRY_Barcode_776	TCCAGAATGTCAGTGGTAGAACCAGGCAGAGTCACGTTCTGGGACAGACTTCCTCGATGT
mCHERRY_Barcode_777	GTCTGTTAGACACTGGCTCAAGGTGCCAGATAGAGAGTCTTACAGTAAGTGGGAGGGTCT
mCHERRY_Barcode_778	GCGTGATTGATTCACAGAGTTGCTGGCAGTAAGAGGTACTGAGACTGTCTGTGAGGGTCT
mCHERRY_Barcode_779	TGCTGGCTCAAAGTCAGACTCTCTGCAACAGGCTCCCAGACCCACGGACTTGGACCTACA
mCHERRY_Barcode_780	GTGACGGACTTGCTGCGTCTGTCAGTCTGTGTGTCCGTGTGGCAGCCTGTCCCTCGTTGT
mCHERRY_Barcode_781	GGGACCAACTAAGTGTCTGTGTGTCCAAGTACGTGTGAGTGACAGGCTGACGCACTGAGT
mCHERRY_Barcode_782	TCCACACTCATACTCATTGTCCCTCAATGTGCGTGTATGTCGCTCGGAGTGCGTCCTTGT
mCHERRY_Barcode_783	AGGACCGTCATTCTGCTTCAAAGACTATCATTGACCCTGAGGGAGCCTCAAGCAGCCACT
mCHERRY_Barcode_784	AGGAGGCTGATGGTGCGACAAGCAGCATGTAACAGTTAGAGGGAGAGACAGCGAGTAAGA
mCHERRY_Barcode_785	GGCAGTGAGTGCCAGTCACTAGGTCAATCTGGGTGGCAGACAGACCGTCAGTCAGATAGT
mCHERRY_Barcode_786	CCGAGCTTCAGTGTGGAACTGTGTGAGAGTGTGTGCAAGATCCACTAAGATGGTCAATGA
mCHERRY_Barcode_787	GTGAGTATGTATCAGTATCATTGAGGCACTCTCAGGTTGAGTCAGCATCTGCCACACAGT
mCHERRY_Barcode_788	AGCAGGCTGTTTGAGTTTGTGTCTGCTAGTGTCACTCAGAAAGTGAATCAATCTGTTTGA
mCHERRY_Barcode_789	ATGTGCAAGTGTGACGATGTTGCTCTGTCAACCTGGCAGATTGAGGGTCAAACAGTGACT
mCHERRY_Barcode_790	TGGAGCCACTGAGAGTATGAGCGACAGTCACTGTGTATGAAAGACGGACTACCTCCGTGA
mCHERRY_Barcode_791	GTGTGTAACTCCGAGCTTCTGTCTGATTCAAAGTCTGAGACGGTCGTTGTGTGAGTTAGT
mCHERRY_Barcode_792	CTGTGCATCATGGTGACACAAGCACCGAGTCGGTGGGTGTTGGAGGATGAGTGAGGATGT
mCHERRY_Barcode_793	GACTGCTAGTGGCAGGAAGTTTGACAATCTGTTTGGAAGATTGACTCAGAGAGTGTTAGT
mCHERRY_Barcode_794	TTGACGAACAAGGTCAAAGTTGCACTTTGAGACAGGGACTGGCACGGAGAGGCTGGCTCA
mCHERRY_Barcode_795	TTGTCGCACTTTGTGAGTGAAGCAGCTAGATCGACGCAGTATGTGCGTGTTGGAGACAGT
mCHERRY_Barcode_796	TAGAGGTTGATTGTGTGTGAGTCTGGGACTTTGAGATTGTGTGTGTCAGAGACAGAAACT
mCHERRY_Barcode_797	TCGTGTCAGAGTCTGCATGACACTCCTTGAGGGTGTGACATTCTCACTCTGACTGTCTGA
mCHERRY_Barcode_798	ATGTGACTGTATGTCCATGTTACAGGAAGAAACTGCTACAAGCACAGACAACCAGTCACT
mCHERRY_Barcode_799	AACAGGCTCTGCCTCCGACATCCACCCAGAGTGTGTGACTCGCACACTCTAGGAGCATGA
mCHERRY_Barcode_800	GTCACGATGTAGCACTTTGACTCTCCCTGTAGGTGTATGAATCTGTAACATAGACGGTCA
mCHERRY_Barcode_801	AGGACGAAGTTAGTGTGAGAATCAGTGTCAAGCAGGGAGTGGCACATTGATAGTGGTTGA
mCHERRY_Barcode_802	GTCAGGGTCAGACAGATTGTATGAGTCTCAGAGACAGTGAAGGAGTCTGAGCCTCTTAGA
mCHERRY_Barcode_803	GGCTGCAAGTGTGACGCACTGCGTCGCTCTTCCAGTGACTTACACGGTCTCAGACGGAGT
mCHERRY_Barcode_804	GTGTCGGTGTCTCAGATTGACAGTGATAGAGGGACAATGTCTGAGGTAGATGGAGACAGA
mCHERRY_Barcode_805	TTGTGGGTGAAGCACGTACATGCACGTAGTAGCTGTAAGTAAGTGGGACTCGGTCGTAGT
mCHERRY_Barcode_806	CTCTGTTACATGGTCGAACAAACAGGCAGTGTGACTATGTGCCAGTATCTAGCACGATGA
mCHERRY_Barcode_807	GGCAGGTTCTGCCACCGTCTGGGTGCATCTCGCTGTAAGTTTCTGAATGTGCGACCATGT
mCHERRY_Barcode_808	TTGAGCCTCATGCACCGTCTATCAGAAACTTGCTCGAACAGTGTGACTGAAGGTCTAAGT
mCHERRY_Barcode_809	CGCACTTAGAGAGACCCTCTCTCAGGATCAATGACTCAGTGGGACCCTGTTGGTCAATCT
mCHERRY_Barcode_810	CAGTCGGTCTGAGTGCGTCTGTGACAATGTGTGTGCTACAGTCAGGGACACGCTCCATCT
mCHERRY_Barcode_811	CAGAGGGAGTGACTGTCACTGTGTGCGTGAATGACCCAGTGCCTCTATGTGTGTGAATCA
mCHERRY_Barcode_812	ATGTGGGACAGCGTGGCAGTGGGAGCGAGATCCAGCCAGTTGCAGGCAGTCGGTGGTTGT
mCHERRY_Barcode_813	CTGTCGAAGACGCAGTGACTGACAGTCACTGTGTGAGTGATTGTGGGAGAAGGAGGGTCA
mCHERRY_Barcode_814	TGCAGGCAGATACTGCCACTTGCAGTGTCAGGGACCCAGATACTGTGTGAATGTCCGTGA
mCHERRY_Barcode_815	AAGTGGAACTCTGTGACTCACAGTCATTGTTAGACTTAGACCCTGTTTCTAGGTGAAAGT
mCHERRY_Barcode_816	ACGAGATTGTGCGTGGGAGATCGTCCGTCAGACACTTAGTGGCAGGGAGAACGTGGTACA
mCHERRY_Barcode_817	CTGTGGAACTTAGAGGTTCTCGGTCAGTCTTTCTCTTAGATTGACACTCAGGGTGCGACT
mCHERRY_Barcode_818	GTCTCGAACTGCGAGGGTCATACTCTTAGTATCAGGTTCTGGGTCAGTGTAACTCGATGT
mCHERRY_Barcode_819	GACAGGCTGAGGCACAGTCTGGCACTGTGAGGGACCGTCTTTCAGATTCTTACACTGTCA
mCHERRY_Barcode_820	TGGTGTATCTATGTGCTTCTTGCTCAATCAGTCAGTATCTTTGTCTAACTACCACAGTCA
mCHERRY_Barcode_821	AGCTGATTGTTAGAGTGTCTACGACTTACTTGGACCTAGTTTCAGCTTCAGACTCGGTGA
mCHERRY_Barcode_822	CTGTGCTTGTGCCACTTTCAAACTCAGACTTAGTGTCTGTATGAGCTTGTGGCTCTCAGT
mCHERRY_Barcode_823	TGGTGACACTACGAGAAACTAGGTCCTACTTTGTGCGTCTCTGTGCCTCTAACTGTTTGA
mCHERRY_Barcode_824	GCGTCAAACAACGACATTGAAGCTCTATCTTGGTCCTTCAGCCTCGTACATAGTGCAAGT
mCHERRY_Barcode_825	AGCTGTAAGTCGCTGTCTCTCAGAGGTTGAAAGTGGTTGTGCCTGGCACTCACTCGTAGA
mCHERRY_Barcode_826	TACTCCGTGTAGCTCTTAGTTGCTCCGAGTCTGACTAAGAAGCAGACACTTACAGTTAGT
mCHERRY_Barcode_827	AACTGTTTCTGGGTCCATCTGACTCAGTGATACACAAACTGAGACTTAGTGCGACGTTCT
mCHERRY_Barcode_828	CTGACGAACAGACTGAAAGATTGAGCGTGAGCCTCACTCTGAGTGAGACAAAGTCCCACA
mCHERRY_Barcode_829	CAGTGCCTGACTGTCCTACTAGCTGCCTCAGCCTGGCACACACAGTGACTATCTCCTTGA
mCHERRY_Barcode_830	GGGAGTAACAGCGACCGTCATTGACTGACATTCACGCTGTGCGTGTCTCAGGGACATAGA
mCHERRY_Barcode_831	GTGTGCGTCATGCTCTTACATACACGGTGATGGTGAGTGTGCGAGAGTGTAGCACTATGA
mCHERRY_Barcode_832	CAGACCATCAATCTGTTAGTGCGAGCATCTACGACTAACATACTGTGTGAGGCTGAATGA
mCHERRY_Barcode_833	ATCAGGATGTGGCAGTCTCTAGCAGATACAGACTGGCTCATTGACTCACTTTCTCGCTCT
mCHERRY_Barcode_834	CGGACCAAGTCGGTGGTAGTTCGTCATTCTACCACTATGAGAGACCTTGTCTGACTTACT
mCHERRY_Barcode_835	AGCAGAGAGTCTCTCTCAGAATGTGAGTCAATGTGCGTCTCCGAGATACTTGGACTTAGA
mCHERRY_Barcode_836	AGCTGAGACTCTGACCGTGTACGTGTATGAAAGAGGAAGTTAGTCAATCTCTGAGACTGT
mCHERRY_Barcode_837	AGCTGCTTCAGACAGGGACTAACTGAGACTGCCTCGTAGAGCCTCCTTGAACCTCTCAGA
mCHERRY_Barcode_838	AGGACTTACTGACAGATACACAGACTGTGTCTGTCTGACTGAGAGCGTGACACAGAATGA
mCHERRY_Barcode_839	CTGTGTTAGAAGGTGTCAGAGCGACGGAGACACAGAAAGACGCTCATTGTATGAGTTAGT
mCHERRY_Barcode_840	AGCTCACAGACGCACTGTGTTTCACACAGTTAGAGATACAATGAGCGTGTCGGTCAAACT
mCHERRY_Barcode_841	AAGACTCTCACACTGGTACATGCAGCAACAATCTGGTAGATCGTGATTGTGGGACGCTGT
mCHERRY_Barcode_842	TTCACGGACTGACACACTGTCACTGATAGTGAGTGGTTGACCGAGGGTGTTGCACAAACA
mCHERRY_Barcode_843	GGGTGCAAGTATCACTATCTCAGTGTATCAATCTGATTCACTGTCAGACTGGCTGCGAGT
mCHERRY_Barcode_844	GAGAGCAAGAAGCTGTAACACCGTGCTTCAGTGTGTATCTGAGACCCTGAAACTGGTACA
mCHERRY_Barcode_845	GTGTCGTTCTTGGAGTTTGTTACAGTGAGACGCACCATGATTCTCGCAGAACGAGGAAGT
mCHERRY_Barcode_846	GGCACTAAGTCCGTCGGTGATACTGGCTGTAGCTGCTTGTTCGTGTAACAGAGTCGTACA
mCHERRY_Barcode_847	TGGTCTTAGAGTGAGCATCAGGCTGGGTCTTCCACCTTCATACTCTAAGTCAGACAGTCT
mCHERRY_Barcode_848	AGCAGATTCAAACAGTTACATGGACTAACTCTGAGGCTCATGGTGCGTCTAGGTGCATGT
mCHERRY_Barcode_849	TTCAGGAACATACTCAATGACTGTCTAAGATGGAGTGTGAGGCTCTCTGTCCGTGGCTCT
mCHERRY_Barcode_850	CTCTGCTAGTGTGTGAAACAGTGTGGGTGAAGGAGGGTGATGGTCTGACATACTCTGACT
mCHERRY_Barcode_851	CGGAGGTACTAACTGTGAGATAGACCCAGTATCACGTTGATAGAGAAAGAGACACAAACT
mCHERRY_Barcode_852	GACAGTGACATTGTCTGTGAGGGTGGTTCATGGACGCTGTGTGAGGTAGTCGGTGATAGT
mCHERRY_Barcode_853	CGCTCCCACTGTGTCCTTGTCGGAGGGACAATGTGTTTGTTGGTGATAGTGTCTCTTAGT
mCHERRY_Barcode_854	GCGAGTGTGAAGCACTATGAGCGAGAGAGTAAGACCATGACCCTCCGACTGACACGCTCT
mCHERRY_Barcode_855	TAGTGTGTGTGGGTCATACTTTGAGAGTGAGTGTGGTTCAAAGAGGAAGATGGTGACTGA
mCHERRY_Barcode_856	TCCAGGTACTACGACTCTGTGAGAGCGAGACGGAGTTAGATCCTCGGTGTAAGAGGTTCA
mCHERRY_Barcode_857	GTCAGGCAGTGTGTGTTTCAGAGTGTTTCACCCACGGTCTGGCTGAGTGAGCGAGACACT
mCHERRY_Barcode_858	ACCTGTTTGTATCTGTAAGTATGACAGACTTGCAGAGTGAGTGAGGTTGTGACACGGTCA
mCHERRY_Barcode_859	TGCAGAGTCTAACTGCTACATGGTCCTAGTTTCTCATTGACAGTCTGTGAGGCTGTTAGT
mCHERRY_Barcode_860	TTCAGAAAGTATGTCGAACAGGGTGCAAGTGCCTGCATGTGTCAGTCTGTTTGACCGAGT
mCHERRY_Barcode_861	TTGTGGTAGATCGTGTAACTCTGTCATTCACTCAGGAAGTTTCTGGTAGTGGGAGTGTCT
mCHERRY_Barcode_862	ATCTGCTAGAGACTGGATGTGACTGTGAGATGCTGTCTGTTTCACTAACTGTCAGGGAGA
mCHERRY_Barcode_863	GTGAGACACAGCCAGCCTGTTGCTGCATCTATCTGCCTGATCGAGAATGTGACACGTTCT
mCHERRY_Barcode_864	TTGACCTTGAGCGTCGTAGTATGAGCGAGTGTGTCTGAGATTGTCATAGTTTGAGGGACT
mCHERRY_Barcode_865	CCCTCGGACTTACAGAGAGTATGTCCAAGTCGCTCCCACTGGCAGTATGTGCCAGTGTCT
mCHERRY_Barcode_866	ACGAGTATGTCCCTGTATCAGAGTCAGTCTCCGACGTACAGCGTCAATCAGTGTCGGTGT
mCHERRY_Barcode_867	TCGTGTCTGTAGGAGCCAGACACACGATGTGGGAGCTACTGTCTGTCTGTTCGTGTCTCA
mCHERRY_Barcode_868	GCGTCGTTGAAGGACCTTGTCCGTGTCAGTCGGACGGTGTGCGACCTTGAGGGTGGTTGA
mCHERRY_Barcode_869	CACTCCATCACTCTGATAGACTCTCTCTGTAGCTCGTTGTATCAGTATCTGTCTGTATCA
mCHERRY_Barcode_870	GCCACTTAGTATGTCAGTCTATGAGTATGAGTCTGAATGATGCTCCGACTACGACCGTGT
mCHERRY_Barcode_871	TACACAGAGAGGGTCTGACACGCACGATGTCCGTCTGTGAGAGACGTTGAAGGTCGAAGT
mCHERRY_Barcode_872	GCCACCATGATGGTCTGAGTAGGTCGTTGATGCTCATTGACTCAGATTCTGAGTGTCAGT
mCHERRY_Barcode_873	ATCAGCAAGTCCGAGGAAGACGGACGTTGTGTCTCCCACATTCTCTGAGTTGCACCCTCA
mCHERRY_Barcode_874	GCGTCCGTGTGGCTCTAAGACTGTCCGTGAGGGACGATGTTGCAGAGAGTCGGTGGTTCA
mCHERRY_Barcode_875	GCGTGGATGATAGACCTTGTAAGTCTGTGAGTGAGAAAGTTTCACTCTGTGCGTGAAAGA
mCHERRY_Barcode_876	CAGTGTTTGAGTGACAAAGTATGTGCGTGAGGGTGGTACTCGGTGGCTCTACCTCTGTCA
mCHERRY_Barcode_877	CACACAGACTTTGAGGGAGTTAGTGCAACTAAGTGTGACTGCGTCTATGTTTCTGCGTCA
mCHERRY_Barcode_878	AGGAGCCACTGACAGAGTGAGAGACGGACTACCTGGGTCATTGAGGGTCAGTGTGTGTGT
mCHERRY_Barcode_879	TTGAGCAAGTAAGTCTTACACGGTGCCTCTAGCAGTTACTCTGACGGTCTGAGTCGTAGT
mCHERRY_Barcode_880	TGGACGATGAAGCTGCTTGACGGTGGAAGAGCGTGCATCTTGGTCTTAGTTGGTGTTTGT
mCHERRY_Barcode_881	AGCACTCTGTTAGACGGTGATAGAGGTTGTGGGAGGTAGTCCCTCCCAGAAAGTCTTTGT
mCHERRY_Barcode_882	CAGTCACTCAGTCAGAGACTCGGAGTATCATGGTCAATGTGGCTGATAGTTACTCAAACT
mCHERRY_Barcode_883	ATGAGTGACTTTGTGCTTGTATCACTATCTAACTGAGACAAGGACCGACAAGGTGGATGT
mCHERRY_Barcode_884	TGGACCTACATGCAGTGTGACTCTCGTAGTCCGTCGAAGTATCTCACTCTTCCTGTGAGT
mCHERRY_Barcode_885	CTCACGGACTGCCACCTAGAACCTCATACAATCAGGCTGAGAGTGTAACTGGGACTGTCA
mCHERRY_Barcode_886	GGCAGGAAGTTTCTGAATGAGTGTGTGACAAACTGACTCAGCGAGACTCAGTGACACAGA
mCHERRY_Barcode_887	AACAGATAGTCACTGTGTGTTAGTGTTTGAAGCTGGTACAATGTCAGAGAGGCTCGTAGA
mCHERRY_Barcode_888	CACTCATTCTCCCAGCCTGACTGACTATGTTAGACAAAGAACGTGTCAGATTGTCATACA
mCHERRY_Barcode_889	TGGAGATTCTTGGTGGTTGTGTCAGTTTGTTTGAGTATGTTCGAGTTTGTTGCAGCTAGT
mCHERRY_Barcode_890	TTCTCGCAGTAGGTGCAAGTTACTCTAACTTGGACGGTGTGCCTGCGTGAGCGACGGTGT
mCHERRY_Barcode_891	GGCTGTATGTATGTGACTGTCTGAGGGTGATGCACCCAGTAGGTCGGACACAGTCTGAGT
mCHERRY_Barcode_892	TTCTGACTCAGGCTGGCTGTGAGTGTAACAGGGTGGGTCTGCGAGTGTGTGGGTCAGTGA
mCHERRY_Barcode_893	TCCAGTCACTTTCAGGCAGTAAGTGAAACTGAGTGATAGTGAGTGGTACAGGCTCAGTCT
mCHERRY_Barcode_894	GTCTCGAAGAGACACAGTGTTCCAGGGAGTTTGAGACAGTCCGACCAACTATGACCTACT
mCHERRY_Barcode_895	AAGAGTGAGAACGACCTTCAGTGTGGAACTTTGACTGTGTCTGAGCCTGTGCCAGGCACA
mCHERRY_Barcode_896	CTGTGTTAGAGACAGGATGTCGGAGTTTGTGGGACAGTCACTCTCTGTGTTCGTCTATCT
mCHERRY_Barcode_897	TTCTGCCTCAGCGAGCTTGTAAGTCAGACTCGGAGCAACAACGACGGTCACTCTGGTTCT
mCHERRY_Barcode_898	ACGACAGACAGGGACCTTGTTAGTGGATCTTTGAGACTGTTGGTGATTCATTCAGTCAGA
mCHERRY_Barcode_899	AGGTGCGAGACCCAGGCACAGAGTGATTGAATCACCATGAAACTGCTTCAAAGTCTAACA
mCHERRY_Barcode_900	CTGAGAATCAACGACGCTGTCCGTGGTTGATGGACGGTCAATGAGGTAGTGTGTCCTACA
mCHERRY_Barcode_901	GTCAGGCTCATCGTGCTAGTGAGAGGCACTATCTCACAGTGAGTGACTGTCACACTCTGT
mCHERRY_Barcode_902	CGGAGAGAGAGAGACCTACTGCGTCAGAGTTCCTGCGACTGACAGGCTGAGGCTGTCACT
mCHERRY_Barcode_903	GGCTCAGAGACTCAGGTTGATGCAGCGTCAATCTGTGTGTTGCACCTAGTGTCAGAATGT
mCHERRY_Barcode_904	ATGTCGGTGACTGTGTTTGATTGACCTTGTCCCACGAAGAGCGAGGTAGTATGTGATTCT
mCHERRY_Barcode_905	CAGTCGGACTCGGTCTTAGTCAGACGTACTTTCTGCTTGTCTGACAGTCTAGGTCCTAGA
mCHERRY_Barcode_906	AACTCTTAGTCTCTGCATCTTTCTGGTACAAAGAGGCTCTGAGAGTCACATGCACTTTCT
mCHERRY_Barcode_907	GGGAGCTTGTTTGTGCCACACTGTCTGTGTGAGTGCTAGATTCTCAGTCTTGGTGAAAGT
mCHERRY_Barcode_908	GCCAGAGAGTCGCAGCGAGTGGGAGAAAGTTTCTGTGTGTCGCTCACTCACTGTGTGTGT
mCHERRY_Barcode_909	CAGACCGTGTGTGAGACAGTCTCACTAAGAGTGAGACTCATGGTGATACTACGTCTATGT
mCHERRY_Barcode_910	CAGAGCGAGAGTCTCAATGTATGAGGGAGTTACAGCCAGTGCGAGTAACATGGTGGAAGA
mCHERRY_Barcode_911	AAGTCCGTGTTCCTCTCAGTGTGTGGCACAAACTGGCTGATAGAGGTTGTTTCAGGTTCT
mCHERRY_Barcode_912	ATGAGGAACAGACTCAGACTTAGTCATAGTTGGTCTTTGACGCAGGGAGAGTGACGGAGT
mCHERRY_Barcode_913	GACTCACTGATGCTCTCAGTCTCAGTCACACGGTCGCTCTTGGTGCAAGTTGGAGATTCT
mCHERRY_Barcode_914	TGCACTTAGTCGCAGATTGAAACAGAGAGAAGGAGCTTGTCCGACGGTGTCGGTGCCTGA
mCHERRY_Barcode_915	ATGAGTAAGAATCAGGCACTTTGAGAATCTTGCACACTGACTCACGCTGAGTCTCGCACA
mCHERRY_Barcode_916	TCCACACAGTTAGAGTGACTCCGAGTCAGTTAGTGGTTCTACGACGTTCTATCACACTCT
mCHERRY_Barcode_917	TAGAGTATCAGGCACCCACACGGTCAGTCTTGCTCATTGACCGTGCCTCTTGCAGGCTGA
mCHERRY_Barcode_918	AGCTGTAACAGGCACTTAGTTTGACAATCAGAGTGAGTGATTGTGACAGACGGTGTGAGA
mCHERRY_Barcode_919	TAGACTCACTATGAGTATGTTGGACATTGTCGGTCGTACAAGGAGACACTTACTCCTAGA
mCHERRY_Barcode_920	GTCACAGTCTTGCTGGGTGAACCACTGTCTAGGTCCAAGATCGTGGGTCAGGGTCAGTGT
mCHERRY_Barcode_921	GGGAGCTACATGGTCCATGTACCAGAATGAAGGAGAGACTGTGAGATTGTGTCTCGATCA
mCHERRY_Barcode_922	TACTCCGACATCGACTGTCAGCGTCCCTCACCGTGTGAGTCGCACTATCTTCCTCACACT
mCHERRY_Barcode_923	CCCACTTAGAGGGAGCTACAGTGACGAAGACCGAGTAAGAACCACCTAGACAGAGGCTCA
mCHERRY_Barcode_924	CTGACAAAGTCCCAGTTTCAGTCTGCTACTTTGTGGAACACGGAGGGAGACACTCGCACT
mCHERRY_Barcode_925	ATGAGCCAGTAAGAGAAACAAGGTCCTTGTATCTGGGTCAATCACTGTGAGTCAGTGACA
mCHERRY_Barcode_926	ACGACTTTCTGCGACAATCATTGTCCTTGAAAGACAATCATCGAGTAGCTTGCTCAATGT
mCHERRY_Barcode_927	GCGAGGGAGTCAGAGAGACTGAGTGTTAGAATGTGCCAGTTTGAGTTTGTGTCTGTTTCT
mCHERRY_Barcode_928	GTGTGATACATTGAGTAACATACTCGCTGAATGACCAACTACGTGCATCTGACTGGGACA
mCHERRY_Barcode_929	CTGTCCTACTCGGTGTGTGATAGTCTCACACCGAGGGTGACGGACTTAGAGGCACTTTCA
mCHERRY_Barcode_930	ATGTCTCACATACTCCTACTTTGTGGTAGTTTGACGATGATTCTGCGTGTCAGTGTAACA
mCHERRY_Barcode_931	GCCTCAGACTGGGAGGCTGATGCAGGGACTGAGAGCTACTTGGTGTGACTGAGTCTGACA
mCHERRY_Barcode_932	GGCTGATTGTCTCTCATTGAATCTCGCAGATGGTCGATGACAGTCGGACTGACTCCGAGA
mCHERRY_Barcode_933	ATGAGCGAGAATCTCGGTGATTGTGCCACTTGGTGTTTGTTGGAGCCACTATCACGTTCT
mCHERRY_Barcode_934	TGGACCGTGATAGTCACAGTAAGTCAATGTTCCTGAGACATGGTGGTAGTATCTGTGAGA
mCHERRY_Barcode_935	GCCAGCCTCTCAGTGAGACTTTGTCGTACTGACTGTTTCTTGCTGAAAGTCCGTCCTTGA
mCHERRY_Barcode_936	AACAGGTACTGGGTGAAACTAGCTGTTTGAGTCTCCTACAATGTGTTTGTCCCTCAGAGT
mCHERRY_Barcode_937	TCGTCACAGTGTGTCGGTCAAACAGCTTCATCCACAATGTGTCACATAGTGTCAGAGTGA
mCHERRY_Barcode_938	AACAGGGTGTGGCTCGGTGTGTCAGCCTCAGTCACGGAGAATGACGTTCTCTCAGAAAGT
mCHERRY_Barcode_939	TGCAGGTACTAGGTGAAAGACCCAGCCAGTACCTCCTAGACCGAGGCTGTAGCTATATCA
mCHERRY_Barcode_940	TAGTCGGACTCGGTCGAAGTAGGTGGCTGTCTGTCACAGTTCCTCGGACTAAGTCGCTGT
mCHERRY_Barcode_941	TACAGTTACTAGCTGATTCAACCACGCACTGTGTCTCTGAACCAGCGACTTACAGAAAGA
mCHERRY_Barcode_942	AAGTCTGTCAAAGTGAGACTCTGTGGTAGAATCAGGGAGTCTGACAGTGATGGTGTCAGT
mCHERRY_Barcode_943	AGCACATTCTTACTCGATGTGGGAGCGAGTTTGTGAGAGTCCCTGATTGAAGCTCGGACT
mCHERRY_Barcode_944	GTGTGCATCAGACACCGTGTGTCAGGATGAGAGAGTTACATCCTGGAAGACCGACGTAGT
mCHERRY_Barcode_945	CCGTGGAAGTGTCTCCGAGAATCTGGGTCTTCCACGTAGACCGTGGTAGTGCGACCCTGT
mCHERRY_Barcode_946	TCGTGACACTGGGACGTTGTTGGAGCATGTTGGACCATCTGACTCGAAGTTGCACTGACT
mCHERRY_Barcode_947	AGGTCAATCAGTCAGGAAGTTTCTCTTACTCGCTGTCTCTTTGAGCCTGTGCCTCCGTGA
mCHERRY_Barcode_948	CAGAGTATCTTAGAGGCTGACGGAGTTACAAGGTGTAAGATGGTGTCAGTAAGTCTGACT
mCHERRY_Barcode_949	ACCACTATCTGTGAGATTCTCTGACGTACTCTGACGTACAATCTCCGAGTTCGACCTACA
mCHERRY_Barcode_950	TCGACGCACAAACACTCTCTAAGTGCATCACCGTCATACTTTGACGAACTGTCAGACACA
mCHERRY_Barcode_951	CCGACTGTGATTGTCGTTGAGTGAGATTCTCTCTGTATCAAGGTGCGAGATCCACCGTCT
mCHERRY_Barcode_952	TAGACGTTCTAGCAGGGAGTATCACGCAGTTGGTGGCAGATGCTGAGACTTAGTCGAACA
mCHERRY_Barcode_953	CCGTGACACTCTGACTAAGTCTCACGGTGTTCGACTAAGTGTGACCGTGTGAGTGACTCT
mCHERRY_Barcode_954	CTCTCCATGACACACTAACAGCCTGATAGTTTGTCATTCAGTCACGAACTGAGTGAGAGT
mCHERRY_Barcode_955	CCCAGCGTCTATCACTGTCAGACAGTGACTTTCTCAAACTGACTGCAAGACTCACGTTCT
mCHERRY_Barcode_956	TGCACCCACTGTGAGCGAGACCCTGGCAGATTGACGCTCAAGCAGGGTCATGGACCCAGA
mCHERRY_Barcode_957	AAGTGGTAGTAAGTGTAACACTGTGCAAGTATGACCGTCAGGCAGTATCTATGACCGAGT
mCHERRY_Barcode_958	ATGTCAAAGTTCCACACTCACCCTCTCACATCCACATTCTATGTGTCTGTTTGTCCTAGT
mCHERRY_Barcode_959	ATGTGTCAGTTTGACTGACTTGGACTGTGTGACACCTAGTCACAGTAAGATTGAGGTACT
mCHERRY_Barcode_960	CGCACCGTGAGTCACCTTGTTGGAGGATGTAGCACAGTGAACCAGTCTCTCTCTGCGTCA
mCHERRY_Barcode_961	AGGTGGGACTCCCTGATTCTGGCACTGTGTATGTCTGTGTGGCTCTGTCTGGCTGCGACA
mCHERRY_Barcode_962	GACACGTACAGCCAGTATGTGTGTCCAAGAAGGTGTTTCTACCTGAAACACGCAGAGTGT
mCHERRY_Barcode_963	ATGAGTGTGAATCTGTTTGATGCTGATAGTAAGAGTTTCTGAGACACACTCTGTGGATGA
mCHERRY_Barcode_964	GGCACCCACATACACCTAGTGTCTGAATGTTTGAGGAAGTCGCTCATTGTTAGTGCGAGA
mCHERRY_Barcode_965	GTCAGAGAGATAGTCTGACAGAGAGTTACAGTCTCCGTCTACCAGTCAGTTGGTCTCTGT
mCHERRY_Barcode_966	GCCACTTTGACAGTGACTCTTTCAGAATGATAGTGGAACAGACTCGAACTGTGTGAGTGA
mCHERRY_Barcode_967	ATGACAGTCTGCGTGAATGAAACTGTTTGATTGAGACTGATGGAGCTTGACTGAGGTTGT
mCHERRY_Barcode_968	GCCTCGCACATTGTGGATGTACCAGCCTGTCCCTGGGAGAAGCAGACAGTGACTGCTTGA
mCHERRY_Barcode_969	TGCTGCTTGTTAGTCTTTGAGTGAGAAACTCACTGTGTGTAGCTGGGAGTCACTCTTTGT
mCHERRY_Barcode_970	CAGACGCTGTCCCTCGATGTGTCTCATACTTTCTGTGTGTTACACAGTGTCGGTGTTTGA
mCHERRY_Barcode_971	AACACCCTGTAAGAGACTCACTCTCTTAGTTTGAGCGTGATGGTCAGACAGAGTCGTTCT
mCHERRY_Barcode_972	CGCAGCCTCTGCCAGTGTCACAGTGCTAGAGCGTCTTTCTTAGACCTAGATCCAGTCAGT
mCHERRY_Barcode_973	TGCAGAATGTTCCAGTAACTGACAGGTTCAGAGACAATGAGTGTGACTCTTCCTGATACA
mCHERRY_Barcode_974	CGCAGATTCACTGAGGTTCTATGAGAGTGTAAGAGGGAGTAAGTGAGTGTTGCAGGTTCT
mCHERRY_Barcode_975	CAGACCTTCTGTCAGTAAGAGGGTCCAAGAGGCAGAGTGAGAGAGCCTGACTCTGGAACT
mCHERRY_Barcode_976	CTCAGGCTGAGTCACATTGTGAGAGTCACATCGACGGTCAACCTGGATCAGTCTCCATGA
mCHERRY_Barcode_977	AGGTCTTTGTCAGTGGGTCACCGTGCCTGAATCTGATAGATGGAGCGAGAGCGACGGTCA
mCHERRY_Barcode_978	GGGACGAAGAGAGTGATAGTGGGACGGAGTTTCTCGGACTGACTGAATGAGGGACCATGA
mCHERRY_Barcode_979	GGGTGTCACTGAGTGCCTCACGGTGCGAGTAGGACTCACAAGGACGATGAGAGTCAATCA
mCHERRY_Barcode_980	ACCTCGCAGTGACACAATGATGCTGTAAGTGAGAGGATGTTTGTCGAACTGGCAGTCTGA
mCHERRY_Barcode_981	AGGTCTAACAAGCTCCGAGTATGTCAATCTTTGTCAATGATTGTCCATGAAGGAGTAAGA
mCHERRY_Barcode_982	GACTCAGTGAGAGACAGACTTTCTCGTTCATTCACGAAGAGCGTCGTAGTATCTGTCTGT
mCHERRY_Barcode_983	CTCAGACTGACTGTGGTTCACAGAGTGACTTCCTGTAACATTCAGGAACACGGTGGTACT
mCHERRY_Barcode_984	TGCTCACTGTGCGTGGCACAAGGTGTAAGAAGGAGACTCACGCAGGATCTAGCTGCAAGA
mCHERRY_Barcode_985	TGCTCTATGAGGGACTCTGTTTGTGCGAGAATGACACACTATGACCCTGTCTCACTGAGA
mCHERRY_Barcode_986	CCGAGTAAGATGGTCCTTCAAGGACATACAGGGTGGTTGTGGGAGGTTCATTGTCCTTGT
mCHERRY_Barcode_987	GGGACACAGTTGGTCGGTCTTGGAGCTAGTATGAGAGACTGCGTCATAGTTCGACGTTGA
mCHERRY_Barcode_988	CTCACGGACATGGTGGGACTATGAGTAACTAAGAGAGTGTCACTGTGTGTTCGTGCGAGT
mCHERRY_Barcode_989	GCCAGGAACATTGTGCAAGTCCGTGGTACTCCCACGTACTTGCTGGTTGAGTGTGAGTCA
mCHERRY_Barcode_990	GCCACAATGATAGAGTTACAGTCTGGCACAATGAGGATGACCGAGGGACACTCAGCCTCA
mCHERRY_Barcode_991	ACGTCAATGAGACAGGGAGATTGAGCGAGTGGCTCGTAGTGACTGTTTGAGGCTCATTGA
mCHERRY_Barcode_992	CACTGGTACTTAGAGTGAGAAGGACTTTGTGAGACGCACAGCCTCATTCTAAGACCTACT
mCHERRY_Barcode_993	GCCTGGGTCAGTGAGAGTGATCGTCCGTCACCCAGTTTGTCTGTCGCTGAATCTCGAACA
mCHERRY_Barcode_994	GAGTGTTTGTGCGAGGTTGAGCCAGTCAGACTGAGTGTGTGAGTGGTTGAGTCACAAAGA
mCHERRY_Barcode_995	TGCTCACTGACAGAGATTCTCTGTCGATCTCCCACCCTCATCCTGAGTCTCTGACTATCT
mCHERRY_Barcode_996	CTCACGTAGAAGCTGTAAGAAGGTCAGACAGAGAGATACAGGGACACTCTTTGACCATGT
mCHERRY_Barcode_997	CAGAGATTGATTGTGAGTGAGACAGCTAGATCCAGACAGTTTCTCCGAGAATGAGAGTCA
mCHERRY_Barcode_998	CGGAGATTGATGCTGTCACACCCACCATCATAGAGGGTGTGTCAGGTTCAGTGTGAATGT
mCHERRY_Barcode_999	AAGACAGTGTTAGACGGAGTATGTGCGTGTCGGACGTTCTATCTGATAGACTGTGTGTCA
mCHERRY_Barcode_1000	CTCTGAAAGTTTGACCAACACGCTCGTAGAGCCTCGTAGTACGACAATCTTACTGTGTCT
mCHERRY_Barcode_1001	TCGACGCACAATCTCCGTCAGTGAGGGTCTTTGAGAGTCTAGCTCAAAGTTACAGTGACA
mCHERRY_Barcode_1002	GGCAGAAAGTTTCACCCAGTGCGTCTCTCACCGAGTATGTCCCTGGTAGTTAGTGGGAGT
mCHERRY_Barcode_1003	CTGTGCATCATGCTGCAAGTACCTGTGTGAGACAGTATCTACCACATACTCTGTGAGTGT
mCHERRY_Barcode_1004	GTGAGCGTGAACGAGCGTGAATGTCAAAGTAAGAGGTTCTGAGACACAGATCGTCAGTCA
mCHERRY_Barcode_1005	TTGTGGGAGTTTCACTTAGTTACTCTAAGTCAGTGTCTCAGGGTGCTTCAGGCTCGTAGT
mCHERRY_Barcode_1006	ACGTGCGTCACTCTGTTTGAGCCTGTAAGAACGTCCGACTGGCACGCAGTGCGTGAGAGA
mCHERRY_Barcode_1007	GACTGCCACAGTCACCTTGTCGCTCATTGTAGGTCGAACTAGGTGCCACAAGGACAATGT
mCHERRY_Barcode_1008	AACTCGGTCTAGGACCGTCACCGACGAAGATCGTCCTTGAATGACAATCTGTCAGACTGA
mCHERRY_Barcode_1009	GGCACAGTGAACGTGGGTCATTGAGGATGAGTCTCCGACTTGGTGGATCTGCGTGTTTGA
mCHERRY_Barcode_1010	ACGTGGGTCTATCTGTGAGAGGGAGAGAGACGGACCGTGATTGAGACAGAGGCTGAGTGA
mCHERRY_Barcode_1011	AGCACCATCACCGAGTGTCTGCCACAAACAGGGTCAATGTGGGTGAGAGATGCAGGATGT
mCHERRY_Barcode_1012	AGGTCCATGACTGTCTCAGACAGAGCGACTTGGTCATAGACGGTGCTTGTCACACTCTCA
mCHERRY_Barcode_1013	GACTGGGACTCGGAGTTAGTTCGTCGGAGAACGACCGTGTCACAGTGAGTGGGTGTAAGA
mCHERRY_Barcode_1014	GCCAGTTAGACCCTCTCAGTCCCTCTGTGTCCCTGTCTGTTTGTCCGTGATAGAGCTACT
mCHERRY_Barcode_1015	TGGTCTATGAATCACAATCAGTGTCCGACTATCACGCTCACGGACCCAGTCGGTGTGTGA
mCHERRY_Barcode_1016	TGGAGTCACAAGCTCCGTCTTAGACGCTGTTAGTGCGTGTAACTGTTAGTCCCAGCCTCT
mCHERRY_Barcode_1017	TCCTCATAGAGGGAGTGTGTACCAGTGACAATGACTTTGAGGCTGGTTGATCGTGGATCA
mCHERRY_Barcode_1018	CCGAGTGTGAGAGTGATTGTAGCAGTGTGAGCCTGCTACTACGTGTATGAACGACGGTGT
mCHERRY_Barcode_1019	TACTGACTGACCGTGGCTGAACCACTTAGTTGGACTAACTTGCTCGTACATGGTCCTTGA
mCHERRY_Barcode_1020	CGCACTTACTGCGTGATTCACAGTGCTAGACAGTCTATCTAAGTGCGTGAAGGTGGTTGA
mCHERRY_Barcode_1021	TGGACCAAGTAAGACCAAGACGGTCACTGTTGGTGAGTGTCACTCTTAGATTCTGATTGT
mCHERRY_Barcode_1022	CGCAGTCTCTCTGTCTTAGTATCAGCTACAGTCTCGAAGTTGCTGTCACTCGGACGGTCT
mCHERRY_Barcode_1023	CTGAGGCTGTCAGAGTGTGAGTGTGATTCTGGGAGCATCTTGGACCCTCTGCGTGACACT
mCHERRY_Barcode_1024	CCGACTCTGTTCGTCTATCAAGCTGCCTCATTCTCACTGTTAGTGCCTCATTGACGAACA
mCHERRY_Barcode_1025	TGCAGTCTGAACGACTTTGATAGTCGAACTTGCACAATGATTGTGTATCTAGGTGGCTCA
mCHERRY_Barcode_1026	TACAGGCACTAGGTGCTTGAGCCAGGAACACCCAGAAACTTGCTCGGTGAAGGTGTTAGA
mCHERRY_Barcode_1027	AGCAGGCTGAACCTGTAACTTTCAGCTTGTGCCACGGTGTGTCAGAGACTATGTCTGAGA
mCHERRY_Barcode_1028	CCCACTATGAGTGACGGAGTGTCACCCTGAAACTCAAAGTCTCTGATAGAGAGTCTAACT
mCHERRY_Barcode_1029	CTCTGTCACTCGCTCGAAGTTGGTCAGTCAGCCAGGATCTTCGAGGTAGAGGGACCCACT
mCHERRY_Barcode_1030	GCCTCTTTGAGGGAGCCTCATGGTGTGTGAGCCTCGTTGACGGTCCCAGTCAGAGCTTCA
mCHERRY_Barcode_1031	CGCAGCTTCTGTCTGTAACTTAGAGCATGTCCGAGGGACTGAGTCTTACAGGGTGTTACA
mCHERRY_Barcode_1032	CGGTGTGTCATCCTGGAACAATGTGGAACATTCTCGGTCTGGCTCGTAGTGTCTCGCAGA
mCHERRY_Barcode_1033	TACAGTCTGACTCTCTTTGTCAGACGTTCAACCTGTAAGTGGCAGTTAGACTGTCATTGA
mCHERRY_Barcode_1034	TCGTGTAAGACTCACACTCTGACAGGTAGATGGTCATAGAGGCTCCTAGAGGCTGGCTGA
mCHERRY_Barcode_1035	CCGAGCTTCTTAGTGTTACAAAGTCGTTGTACCACATAGAACGTCGTTCTACGAGGCTGA
mCHERRY_Barcode_1036	AGCTGGGAGATTCAGCTACAGGGTGGGTGAATCAGAGACTTTCAGACTGAGGGACGGTCT
mCHERRY_Barcode_1037	AGCTCTTAGTGTGACGCTGTGTCACTTAGAGCCACTAAGTCTCACTATCATTGAGTGAGA
mCHERRY_Barcode_1038	CACAGAGAGAGCGTGTGAGAAGCACGCTCTATCACGGACTCCGTCTGTCTGCGTGTATGA
mCHERRY_Barcode_1039	TTCAGACAGTATGTGCCAGTGTCACGTAGTCTCAGTCTCAGGGACAATGATCGTGCTTGT
mCHERRY_Barcode_1040	GTCAGTAAGATTCTCGGTGTAACAGATTGTTCGAGTCACTACGTGAAAGTTAGACGGAGA
mCHERRY_Barcode_1041	CAGTGACTCATGGTCCGTCTCTCACAGTGAAGGTGATTGACCCACCAAGTAAGTGGCTGT
mCHERRY_Barcode_1042	ATGTCTCACACGCTCATACACTGAGATTGAATGTGTTAGAGCGTGTGAGTGCGTCTGAGT
mCHERRY_Barcode_1043	GTGTCTCTCACGGACTTTGTTCCAGTGAGACGCTCATTCTATCTCTGTCTGGCAGCGACA
mCHERRY_Barcode_1044	GTGTGTGTGTACGACGCACTACGAGAATGAAAGAGCATGTATGTGGAAGTATGAGCTAGT
mCHERRY_Barcode_1045	GGGAGTAAGTGGGTGAATGAGTGTGATTGATCCTCTTAGAGTCTCTGTCATACAGCAAGA
mCHERRY_Barcode_1046	ATCACGCTGAGAGTCTTTCAGCCAGTATCTTTGAGATAGACACTGGTTGACGCTCGCTGT
mCHERRY_Barcode_1047	TAGTGGTACTCAGACTTTGTACCTCGGTGATGGTCTTAGAGGCTCATTGTATGAGTGAGT
mCHERRY_Barcode_1048	GTCAGTAAGTACCTGTAACTGCCAGTGAGTACCAGCATCAAACAGTGACAGGGAGCAAGT
mCHERRY_Barcode_1049	GCGTGTTACAGTGTCTCTGTCCGAGTGTGAGAGTCGGTCTAAGACGGTGATGCACGTAGA
mCHERRY_Barcode_1050	GGGTGTCTGATGCTGTAACTGGCACGTTGAAGCAGCTAGTTGCTGTAAGATACAGCGTGT
mCHERRY_Barcode_1051	GGCTCAATCACTCACAGTGTAACAGACTCATGGTCATAGTGTGAGAGTGTGGCTGCATGA
mCHERRY_Barcode_1052	CTGACTAACTAGCACCCAGTATCTCGTTGTCAGACCTACAGTGTCGCTCATCGACTTTCA
mCHERRY_Barcode_1053	TGCACTCACTTAGTGAATCTACGACGTAGATTCTCCGAGATTGTGAGTGAGTGTGTGTGT
mCHERRY_Barcode_1054	CCGTCCTAGATGCACAATGTTCCTCTGTGAGGGAGAGACTATGACTGACAGTGTCGGACA
mCHERRY_Barcode_1055	TTGACTGAGTGGGAGCCTGAATCAGACTGTAACACTCTCTTTGTGCTAGTGGGTCAGAGT
mCHERRY_Barcode_1056	CGGAGGAACTTCGACCTAGTACCTCAGTGTATGTCGTAGTCGGAGCTTCTCGGAGTCAGA
mCHERRY_Barcode_1057	GAGTCAGTCAATGTGCCTGAAACTCGATCTAGGACAGTCTATGACAAACTTGGAGCTAGA
mCHERRY_Barcode_1058	AACAGGTAGATAGACGGTGAGGCTGGCTGTGGCACGGACTGGGACAATGAGACTGTTAGA
mCHERRY_Barcode_1059	CAGTGACACACGCTCGTTGTATGTCGGAGTCACAGCTTGATAGTGGGTCATCGACCTAGT
mCHERRY_Barcode_1060	TTGTCTATCATGGACTCTGAACGTGCTTCATGGAGATAGAGTCTCCCACTGTCTGGGTGT
mCHERRY_Barcode_1061	TCGAGATAGACTCTGGCTGTACCTGGATCACTCACTCACAGGCTCGGTCAGGGAGGATCA
mCHERRY_Barcode_1062	CACTGTGACATTCAGCTTCTTCCTCGAACTTCGTGCGAGTTGGTCCTAGTGTCTCGGACT
mCHERRY_Barcode_1063	AACTGACAGATCGTCTTTGATGGTGTAACAAAGACGCAGTCACTGTGTCTCCGTCTTTCA
mCHERRY_Barcode_1064	GTGTCAATCAAAGTGAAACTTTGTCAAAGTTGCACTGAGTCTGACGAAGTGTGAGATTCT
mCHERRY_Barcode_1065	CCCTCGGAGAGTCTCGGTGTCCCTCAATGTCCCTCAAAGAGGGACGGACTAGGTCTCAGA
mCHERRY_Barcode_1066	GGCAGTGTGTCCCAGTCAGTTACAGGTACATAGTGCGTGTGCGAGAAACTCGGACTGACT
mCHERRY_Barcode_1067	ATCACAGAGTCTGACCCAGTTGCTCGAAGATTGTCGGACAGTCACAATCAGCGTGGTTCA
mCHERRY_Barcode_1068	TTCAGCGACTGCGAGGTTCATTGAGGGTCTTGCAGGGTCTGTGAGCCAGAGGCAGGCACT
mCHERRY_Barcode_1069	CTGTGTGTCTAGGAGATTCTGTCTGTTAGTGGGTGAGAGACCGTGATTCATAGAGCTAGA
mCHERRY_Barcode_1070	CTGTGGGAGAGGCAGATACTGACTCGGAGTGCGAGCGACAAAGTGGGTCAAACACAGTGT
mCHERRY_Barcode_1071	TTCACTGTGTAGGAGTTAGATAGTGGTTGTCAGAGGTAGAGTGTCTGAGTGGGTGGGAGT
mCHERRY_Barcode_1072	CACACGATGTAGGACTATGTCACTGTCTGACAGAGGGTCTGGCACGCTGTAACAGACTCA
mCHERRY_Barcode_1073	GTGTGCAAGAGGGTCACTCAAGCTGGAACACACTGCAACTGCCACAATGTCAGTGTGAGT
mCHERRY_Barcode_1074	CTGTGAAAGTATCTCTAACAGTCTGTCTCTTTGTGCGTCTATCTGTAAGACCGTCACTCA
mCHERRY_Barcode_1075	GGGTGTAACTTGCTGAAACTCACACGCAGACAGACTTACATCCACCGTGAGAGACAATGT
mCHERRY_Barcode_1076	TACTCTGAGTTAGACATAGTCTGTGAAACAATCAGATTGATACAGTATGTTTCTGTTTGT
mCHERRY_Barcode_1077	AAGACACTGTGTGAGGATCTTGGTCCAAGTGTGTGGAACTCGGACCTTGTGGCACCGTCA
mCHERRY_Barcode_1078	ACCTCTGTGATTGTGTAAGAGAGAGTATATTACTGAGACTGCCACCTTGTGTCAGTTTCA
mCHERRY_Barcode_1079	TCCAGAGTGTCGGTGAGTGTTTGAGTGAGTTAGTGACTCAGTGTGGTTCAGGGACCGAGT
mCHERRY_Barcode_1080	CGCTCCGTGTGTGTCGTTCAAGCAGTGTCAGGGAGTTAGTAGCACATTGTCGCACCTACT
mCHERRY_Barcode_1081	TGGTGTTTCACGCTGCTAGTCTCTGTGTCAGTCTGTAAGTGGGTGGCTGAAAGTGGAAGA
mCHERRY_Barcode_1082	TCCAGCCTGTCGCTGGTTCAGCGTGAATCACTCACATTGTGACAGCATGATAGAGGTAGT
mCHERRY_Barcode_1083	GTCTGGAACATTCTGCTTGTTGCTCATAGATAGTCGCAGTGTCTCAATGAAAGTGGTACT
mCHERRY_Barcode_1084	CCCACTATGTAACAGAGTGATGGTGGATCAAACAGAGTCTGCCTGACTGTGGGTCACACT
mCHERRY_Barcode_1085	GGCAGGCTGACAGTGACAGAACGAGCTAGAGGGAGATTGTTTCACGATCAGGGTCGCTCA
mCHERRY_Barcode_1086	TGCTCATTGAGTGACAATCTTTGAGGATGTCGGAGTTTGATGGTGTGACTGGCACGTTGA
mCHERRY_Barcode_1087	AGCTGAATCAAGCACTCTCTAAGTGATTGAAGCACATAGAGCGTGACTCACTCAGCATGT
mCHERRY_Barcode_1088	CAGAGGTTGACAGTGCTAGTGCGAGTGACAATCAGAAACATGCACGTAGATCCTGACTGA
mCHERRY_Barcode_1089	GTCTCACACTATCTGAATCATTGAGCTAGTTTCAGCCACTATCTCTTTCTGACTGTAAGA
mCHERRY_Barcode_1090	AGCTGACTCATGCTCAAAGTGAGAGGGTGTTAGTCTAACTCAGTCAGACTTTCACAGAGA
mCHERRY_Barcode_1091	ATCAGACAGACGCTCGAACTATGTGTCTGTACCACACAGACTCACCTTGACTGTGGTAGT
mCHERRY_Barcode_1092	CGCAGGGTCTAGCTCTATGTACCAGTCTGTTGGTGGCACTTCGTGGCAGTTAGAGGGTCA
mCHERRY_Barcode_1093	ATGTCCTAGTTGGACTCAGAGACACATTGTGGCAGGATGTCTCTGGGTCTTGCAGTGTGA
mCHERRY_Barcode_1094	CAGACAGAGACTGTGTTACTGGCTGGGTGTGACTGTGTGATGGAGGGACACCGTGGATCA
mCHERRY_Barcode_1095	GAGTGACTGAGGCTCACACTTGGAGAAACATAGTCTGTCATACTCCTTGAGGCACTTAGT
mCHERRY_Barcode_1096	GAGAGTTTGTGCGTCCAACTGTCTGCGAGATAGTGGTAGACGGTGCCACATGCAGGCACT
mCHERRY_Barcode_1097	CCGTCGAAGAAGCTGGATCACACACTTAGTTCCAGTTAGTATCACGTAGATTCAGTTTCT
mCHERRY_Barcode_1098	GTGACATAGTCAGACATTGTCGCAGTTTCAGTCAGGGACACGGTCGGAGAAGGTCCCTCT
mCHERRY_Barcode_1099	GGGAGCTTGAGTGTCTTTCTTACACTATCTATCTGAAACAGGGACCTACTTCCTGAGACA
mCHERRY_Barcode_1100	CACAGCAAGTGGGTGGTTGATAGTGTGTCATTCTCGCTCTACCTCTGTCTGCCAGCGAGT
mCHERRY_Barcode_1101	AAGTCCCAGTGGCTGGATCTTGGAGTAACAGCCTGGATGATACTGTCTGTAGCTCCTTCT
mCHERRY_Barcode_1102	AGCACAAAGAATCTCGAACTAGGTCAGAGTTCCTCTGAGTCGGTGTTACATGGACGTACT
mCHERRY_Barcode_1103	AGGTGACTGACCGTGGTAGAATGTGGTTCATTGTGTGAGTTTGAGTGTGAAAGAGTGTGT
mCHERRY_Barcode_1104	GCCTGATAGATACTCTGTGATGGTCGATCTTGCAGGGACAGTGAGCAACAGGGTCCATGA
mCHERRY_Barcode_1105	GGGTGAAAGACGGTCGGACACTGAGGTTCAGTCTGGTTGAGTCTCAGACTAGCAGCTACT
mCHERRY_Barcode_1106	GTCTGGTTCAGTGTGGAACACACTGCGTGTTGGTCAGTGTATGACTCTGTTTCTCTCTCA
mCHERRY_Barcode_1107	GACACATAGAATGTCCCTGAGAGACCGTGTCCCTGTGAGATCCAGGAAGATACAGAGTGT
mCHERRY_Barcode_1108	AACAGAAACTGCGAGTGTGTGCCTCTAACAGGGTGGCAGTTTCAGAGTGAACCTGGCAGA
mCHERRY_Barcode_1109	AGCTGGGTGAACCTCTGTCTGTCTCCTTCTATGTGCTTCAGACAGCCACTAGGAGATTGA
mCHERRY_Barcode_1110	TCGACGCACTATCTGGCACTTCCAGGGACACAGTCGAACATCGAGCGTGAGGCTGGGTGT
mCHERRY_Barcode_1111	TAGTGGGTGATGGTCAGTCTATCTCGTTCAAAGTGGGAGTGCGTGTAACTGCCTGTGACA
mCHERRY_Barcode_1112	CGGAGGAAGTGACACTGACAGTGTCGGACTGGGAGTATCTCGGAGCATGAGAGACTATGT
mCHERRY_Barcode_1113	CAGTCGGTCTGCCAGACTGACGCTCCCAGATACTGCCAGTGCCTGTAACACCGAGTCTGT
mCHERRY_Barcode_1114	CGCAGAATGTGCGTCTATCTGGCTCATTGAGCCACAGACTGCCTCAATGTTGGTGGCTGT
mCHERRY_Barcode_1115	GAGAGTGTCTGTCAGAGACTCGCTCGCAGTTGCAGCTTCTGCCTGTGAGTAAGTGTCACT
mCHERRY_Barcode_1116	CGGTCTAACTTACTGTGACACCGAGTCTCATAGAGCTAGTTACACCATGAAACTGGGTGT
mCHERRY_Barcode_1117	CCCACCCTGTGCGACATACTTACTGTTAGTTCGTGCTTCAGGCTGGTAGTGGGACCGTGA
mCHERRY_Barcode_1118	GAGTGCTTGAATGACTTTGACCCTGCGTCTAAGAGGCAGATGGTGAGACTGCGTCGAAGT
mCHERRY_Barcode_1119	AGCACGGTCAATCATCCTCACTGTGGTAGAGTCTGAATGAAGGTCACTGATCGAGCGTGA
mCHERRY_Barcode_1120	AGGTCTCAGACACTCTGTGTCCGTCAATGTTTGTGTCTGTCTCACAAACTAGGAGGAACA
mCHERRY_Barcode_1121	CACACATTGTGTGACACACAGGCAGACACATACTGAGAGTGGCACGCTGTGACTCCGAGT
mCHERRY_Barcode_1122	CGCTCGTAGTTTGAGGATGATCGTCTAAGAACGACTTTGATTGACAGTCAGGCTCACTGA
mCHERRY_Barcode_1123	CGCAGTGAGAACCAGCGACATCCTGACAGACACACACACAGTCAGAAAGTACCACCTTGT
mCHERRY_Barcode_1124	CGCTGTCTGTGGCTGTGACTGAGTGTGTCAACGTGGATGAGGCAGATTGATGGTCATAGT
mCHERRY_Barcode_1125	CGCAGTATGATTCAGGGAGTCACAGGAACACGCTGTTTGATTGACAAAGTCAGTGATAGT
mCHERRY_Barcode_1126	ACCTGAGTCTCACACCGACAGGCTGACTGTGTGTGCGTCAGTGACACTCTCGGACTGTGT
mCHERRY_Barcode_1127	ACCTGAAACTTGGTCGAAGTATCACTATGTGGCACCAACAGAGTCGATCATCGTCTGACA
mCHERRY_Barcode_1128	GAGAGGTTCTTGGTCTGTGTCTGTGAGTCATGGAGTGTGAGGCAGCGTCTTGGTCTCAGT
mCHERRY_Barcode_1129	GCCACGTAGTATCTCTGTCTCAGTGTAACAAGGAGCGTGTACCAGGAAGTACCTGGGTCT
mCHERRY_Barcode_1130	ACCTCCTACATACAGAATCATGCTGTATGTGACTCCATGAATGACGTTCAGTCACCATGT
mCHERRY_Barcode_1131	TTCTCATAGTGTCTGAGTGAGGCACTGAGAATCTCGTTGATTCACAGTGTGCGTGCCAGA
mCHERRY_Barcode_1132	CAGTCGATGACGGTGAGTGACAGAGGATCTCCGAGAGTGAAACTCCTTCAAACACTATGA
mCHERRY_Barcode_1133	GCGTGGGAGTAGGTGGGTGATAGACCAAGTCTGAGAGTGACAGAGCGTCTGTCTCTCTGA
mCHERRY_Barcode_1134	TCGTCTAAGTACCAGACACTCACTCGTACTTACTCGATGAGCGAGCTTGTCTCAGGCAGT
mCHERRY_Barcode_1135	GAGAGCCTCTTGCAGCGTCACCGAGATAGAGGGAGAAAGTAGGAGTGACAGCCTCTGAGA
mCHERRY_Barcode_1136	GGGTGGAAGTGGGACTATCAGAGACTATGTGCCAGGTACTCGCTGGTTCATACTCTTAGT
mCHERRY_Barcode_1137	GACAGCCTCTTCCACGGTCATTGAGAGTGTCTGACGGTCAAGCTGAAACTGTGAGTTTCT
mCHERRY_Barcode_1138	CAGTCGAACTGTGAGTATGTCCGACTGTCTCGGACCGAGAAGCAGGGAGTGGGACTGTCA
mCHERRY_Barcode_1139	CTGACGAACTTGGTCGCAGATGCACGAAGTTAGTCCCTGAAGGAGTAACTTACACTTACA
mCHERRY_Barcode_1140	CGCAGACAGACCGTGTCAGTTGCTCTTTGTGTCTCGATCTTCGTCTCAGTCGGAGGTTGA
mCHERRY_Barcode_1141	AGCTGGTAGAGGGTCTGTGTATGAGGAAGAGCCAGTCTCACGGAGGCAGAGCGAGTATGT
mCHERRY_Barcode_1142	TTCACTATCAAGGTGCATGTGTCTGTTTGAAGCTGTGTCTCTCTCGCAGACCGTCTGAGT
mCHERRY_Barcode_1143	AGCTCGTACAGCCTCTGTGTGGGTGATACTTGGTGGGTGTGTGTCGTTCATGGTGCATGA
mCHERRY_Barcode_1144	GTCAGATACTGTGTGGAACTGGGTCTGAGAATCTCAGACTCGGAGAGTCTGCCTGTAAGT
mCHERRY_Barcode_1145	GTCAGCAACTATGAGGAACACTCACGGAGTTCGTGCTTCTGTGAGGCTGAGCGAGCCTCT
mCHERRY_Barcode_1146	CGCTGTTAGTTGGTCTTTCTTTCAGGCTGTTGGAGTTTCTGCCTCATTCTAGCAGACAGT
mCHERRY_Barcode_1147	TGGTGGAAGAGTCAGGGTCAAAGTGTCTGAGTGAGCGTGAGTGTCTGACAAACTGTAAGA
mCHERRY_Barcode_1148	GTGACTGACTCAGAGGTTCATTGACATTGAAGGTCTCAGACAGAGTATGTGCGTGTGACT
mCHERRY_Barcode_1149	GGCAGAGTGTGACTCCGTCATGGTCTTACTGAGAGCATCACCCTGGTTCTTACTCGTAGA
mCHERRY_Barcode_1150	CAGTGCGAGATAGTGAAAGAGGCAGATTGATGGAGTCAGACGCTCACAGAACGAGAGTCA
mCHERRY_Barcode_1151	TGGAGCGACAGGGTGAATGAATGACCCTCATGCAGGGAGTGTCTCGGTCACGCTCTTTGT
mCHERRY_Barcode_1152	TGCACTCACTGAGACCATCATGGTGAGTGTGCGTCTGTCAAAGTCCTACTGAGACGGACA
mCHERRY_Barcode_1153	ATGAGGCACTAAGACATACAGACTGGTTGAGGCTCGGAGAGACTGGTACTCGCTGCTTCA
mCHERRY_Barcode_1154	GTGACCTTCATAGTCGTTCTATGAGGTACACTCTGTTTCATACAGTGAGATGCTCGCTGA
mCHERRY_Barcode_1155	CCCTGTGACATCGTCTTAGTGAGAGCGTCAGGCTCATACATCGTCTTAGTGGGTGAAACT
mCHERRY_Barcode_1156	TTGTGGGTCAGACACAATCATTGTGCAACTTGCACCGAGAGTCTCTGACTCCCAGCTTGT
mCHERRY_Barcode_1157	GACACGCTCAGGGTGGTTGTCCGTGGGAGAAGCACGAACTAAGTGTGTCAGCCACTTTCT
mCHERRY_Barcode_1158	TCCTGCTTGTTACACTGACTGGCTCCATGTGCGACTAAGTGGCTGATACACCGACACTCT
mCHERRY_Barcode_1159	AAGTGAGAGTATGACGATCTATGAGGGTCTCGGTCCGTCATGCTCACAGAGACAGCTTGT
mCHERRY_Barcode_1160	AGCTGTGAGTTTGTCGCTGATGCACGTACACGCACCAACATTCTCCAACAGGGAGAGTGA
mCHERRY_Barcode_1161	TAGAGAATGTCCGTCGCTCACAGACTTTCAAGGACGTTGTCCGTCTAACTTGGTGTAAGT
mCHERRY_Barcode_1162	GTGTCGAACTCCCTGGCAGAGTCTGCGTCAATGTGTATGTGGGTCGCTGTTGGACGGAGA
mCHERRY_Barcode_1163	ACCACAATCAGTGAGATTCACAGACTTTGACAGTGCCACTTCCTCGATCATCCTGGTTGT
mCHERRY_Barcode_1164	CCCTCCTAGTGCCTGGCTGAGACTCAATCTGCGACGATCTCGGTCTATGAGGCACGTTGA
mCHERRY_Barcode_1165	GACAGTTACATACACATTGTCGCACGCAGAGTGAGCTAGTAGGTCTTTCTTAGTGGGTGA
mCHERRY_Barcode_1166	GTCACCCTGACGGAGTTTGAAGCACGTTCTTGGAGGCAGTGTGAGTTTCAGCCTCATACT
mCHERRY_Barcode_1167	AAGACTATCATTCAGTATCTGGGTGATAGTTTGTGTCTGATTGTGGTAGAAGGAGGTTGA
mCHERRY_Barcode_1168	GAGTGACAGATTCTCCTAGATAGAGCTAGTTTCAGCGTCAAGCTGAGACACTCAGGTTGT
mCHERRY_Barcode_1169	CCCACAGAGTCGCTCGGTCAAGGTCTTAGTGTGACGGTGTGGGTGAGTGACAGTGAATCA
mCHERRY_Barcode_1170	GCCACTGACAATCACTGAGTGAGAGAAAGTGCGTCCCAGATTGTGGATGAACCACAGTGT
mCHERRY_Barcode_1171	TCGTCGAACATACTGGGTGTCGCACCGTGATCGACGGTCATACTGATTGTGTGACGCTGT
mCHERRY_Barcode_1172	GCGAGTGTGACTGACTTTGTAGGTGGTTCTTCCACGAACTAGGAGTCAGATGCACAATCT
mCHERRY_Barcode_1173	GGGAGGGTCAAGCTCCGAGTGAGACAATGATCCACGGTGAGGCTGCATGTGCGACGTACT
mCHERRY_Barcode_1174	CACTCAAACTAAGTCGTAGAGGGAGGATGAGGGAGCCAGTTTGACGGTCAGTGTGTATGT
mCHERRY_Barcode_1175	GCGTGTGAGTCTGTGTTAGAAACTCTTTCATTCAGAGTCTGAGAGTGACTATGAGGATCT
mCHERRY_Barcode_1176	TCCTCAATCAATGAGTTTCAAGGAGAAAGTCTGTCGGTGAAGGTCTTAGATTGACCCAGT
mCHERRY_Barcode_1177	TCGACGAAGTGTCTGTTTGTTTCACGTAGTCGGACGTTGTATCTGTGAGACAGTGGGACT
mCHERRY_Barcode_1178	CTGAGCCAGACACTGAGTCACTGAGTATCAAGGACGGACTCCCTCTCAGAGAGTCGATCA
mCHERRY_Barcode_1179	AACACGGTGAAAGTGCCAGAGTGAGTTTCATGGAGGCTCAAACTGGGTCATAGTCCTTGA
mCHERRY_Barcode_1180	GGGACTGAGACGCTGGCAGTCTGTGCGTGTCTGTCTATGAACGACTAACAGCGTGGGTCT
mCHERRY_Barcode_1181	CTCAGGAAGATACTGCCTCTGCCTCGGAGACAGAGTCACAAAGACGTAGTATGAGGGACA
mCHERRY_Barcode_1182	GACTCCGAGTAGCACTATGTCTCTCTCTGTGAGACTGTGTTGCTGGAAGACAGACCGAGT
mCHERRY_Barcode_1183	CTCAGTATCATAGAGAATGATCCAGTATGTAGCACTAAGTTCCACTCTCACACAGAAACA
mCHERRY_Barcode_1184	AGGAGCCTGTAAGAGTGTCTGCGTGGTAGACACACTATGTGTGACCGTGAGCGTGTAACT
mCHERRY_Barcode_1185	GGCACCCAGTGTCTGCATGAAGGTCGTACACGCTGGTTCTAAGTCGTTCTAAGAGGGTCT
mCHERRY_Barcode_1186	GCCAGTCACACACTCAAACAACCACCTAGTGTGTGCATGACGGACCGTGAAGGTCCTTGA
mCHERRY_Barcode_1187	CTCTGATTGTGTCTCGGACACCGTCTCTCAAGGACGGAGTTAGACTGTCAGGGACACTGT
mCHERRY_Barcode_1188	CTGAGGGTCATCGTCAGTGACAGAGACACTAGGACCGTCAATCTGTATCATTGTCTGACT
mCHERRY_Barcode_1189	GTCTGTTACACGCTGAATGTTTGAGTATCTCTGAGGGAGACGGTCCCTCAGACACATAGA
mCHERRY_Barcode_1190	TGCACGTACTTTGTGTTACTGGCACACTGAAACTGTGACACGGAGGGTGTCGCTGGTAGA
mCHERRY_Barcode_1191	AAGTCGTAGAAGGACTGTGTTGCTCAGACTACCTGATACTTTCAGCTTGTAGCTGAAACT
mCHERRY_Barcode_1192	ACCTGATTCAGACTGCATGAATGTGGTTGAGACAGACTCTGTGTCTCTGATTGTCTAACA
mCHERRY_Barcode_1193	GACACGGTGATCGTCTCTGTGTGAGATTGTGTGACTAAGACACTCAAACAGTGTCGTACT
mCHERRY_Barcode_1194	CGCTGGGTGATACAGCGACTTGGTGGGACATGGTCTCTGTAAGACGGTCTTACACCGTGA
mCHERRY_Barcode_1195	CACACGATCAGAGTCTAAGTTTCACCGAGATGCACACTGACTGAGAGTGTCGCTGTGAGA
mCHERRY_Barcode_1196	TGGTGAAACTACCAGCATCAGCGTGGTAGACGGAGCGTCACCGTGGGAGTGAGTCAGAGA
mCHERRY_Barcode_1197	ATGTGGTTGTGGGTCAGTCATGGTGTGACTGACACGTACATAGACTGTCAGGCTGCCTCA
mCHERRY_Barcode_1198	ATGAGGGTGTCGGTGCTTCTAAGTGGCACACTCACCGAGAGTCTCTATCTCGGTCTTACT
mCHERRY_Barcode_1199	TTGAGTTTGTGTGTCTCTCAATGTGAGACTCACTGAGTGATACACAGTGTGGCTCGTTGT
mCHERRY_Barcode_1200	GACTGGTTCTCGGAGGTTGTGGGTGTAACAATGTGTAAGAAGGAGGGTGTAAGTGATAGT
mCHERRY_Barcode_1201	GTGAGGTTGTTTCTGTGAGATTCACGATGTAGCAGATACTCGGTCTTTGAATCAGCCTCA
mCHERRY_Barcode_1202	TTCAGAATGAATCTCGTTCAGACTGGGTCTAAGTCTAACAAGGTGCTTGAGTGAGGGAGT
mCHERRY_Barcode_1203	GTGTGCATCTCGGACTCAGTTGCTCTTTCAGTGACGATGATGCACTGAGAGGCAGAGTCT
mCHERRY_Barcode_1204	GCGACGTACTGCGAGCAAGAGAGTGCGTGTGGGACACTCTCTGAGGGTGATTCAGACAGA
mCHERRY_Barcode_1205	GGGAGATACTCCCTCAATGAGGCTCCTTGATCCAGGGTCAGGGTCAATGATCGTCAAACA
mCHERRY_Barcode_1206	CAGTGTTTCAGACTCGGTGTCGGAGCGAGAAAGAGTTACAGTGACTTTGATCGACTGTGT
mCHERRY_Barcode_1207	AGCAGCGTGAACGACTATCACGCTCGATGTGACAGGAAGTTCCTCAGACTATGTGTCACA
mCHERRY_Barcode_1208	TGGTGACTCACAGAGTATGTGACAGTTACTTAGAGCTACTAGCTCTATGAAGGTGCTTGT
mCHERRY_Barcode_1209	TCCACTGACTTCGTCGTTCTTGGTGCATGAATGTGAGACATGGACCAAGTCCCAGGGAGT
mCHERRY_Barcode_1210	GCCAGTGTGTCCCAGTATCAAGGTGGTACAGAGTCCATGTCAGAGTCTGAAGCTGGGAGA
mCHERRY_Barcode_1211	GCGTCACTCTGAGAGTGACACCCAGTGTGAAGCTGCGAGATTGTGTGTCTATGAGGGTGT
mCHERRY_Barcode_1212	TTGAGGAAGTCGGTGGTTGTATGTGAGTCACACTGGTACAGGCTGTTAGAAAGACCATGT
mCHERRY_Barcode_1213	GACAGGCAGATTGTGCGTCTTTCAGAGTCACTCACTCTCAATCTGCTAGACACTGGCTCA
mCHERRY_Barcode_1214	CACAGACAGAGCGTCATTGTATGTGGGTCTTAGTGTCAGTATCACGTTCTCGCTCCGAGA
mCHERRY_Barcode_1215	CACTGGTTGTTGGACTAAGTCCGTCGCTGTAACAGATAGTGACACCAACAGCGTCCTTCA
mCHERRY_Barcode_1216	ATCTCTCTCACAGACTTAGAGTCTCAGTCAAGGTGAAAGACCCTCCAACATAGTCGGTGA
mCHERRY_Barcode_1217	CTCTGGGTGTCCCACCTTCAAACACCAAGAACCACGGTGTCCCAGTTTGAAAGACTGTGT
mCHERRY_Barcode_1218	TCGTCTTAGACCCTGCGTGTGTGTCTTAGAAGGTCGAACAGGCAGGTTCAATCTCGGAGA
mCHERRY_Barcode_1219	CCCTGTAAGTTTGTCGATGTATCACACTGACAGAGGTTCTCGGTGAGAGACTGAGGAAGT
mCHERRY_Barcode_1220	GGCTGGATCTAGGAGGCACTAAGTCGCTGAAGCTGCTTCAGAGTGGCACTCTGAGCTTCA
mCHERRY_Barcode_1221	GCGAGTTTCAATGTGTGTCTAGCACTGACAGGGACGTAGTGTCTGATAGTGTCAGTTAGA
mCHERRY_Barcode_1222	CGCACGCAGTGGGTCTATCTGAGACACAGAAGCTCTTACTCGGAGGGAGTTTGTGTGTGA
mCHERRY_Barcode_1223	TAGACCGTCATTCTCGAACAGCCTCAATCATAGAGTTACTGCCACTTTCATCGTGTAAGA
mCHERRY_Barcode_1224	GAGTCGGACTCGCAGGCTGATCGACTGTCAGGCAGGGTGTGGGACTGTCAGTCTGGCTCT
mCHERRY_Barcode_1225	GTGTGTATCATGGAGAGTCTAACACTGACATGCTCGATCTTAGAGTAAGTGGGACCGACT
mCHERRY_Barcode_1226	ATGTCCCTCTATGTCGATGATAGACTAAGTGTGAGAGACATTCAGTGACTCAGTCGTTCT
mCHERRY_Barcode_1227	CACAGCGTGAGGGAGCGTCATTCACCCAGAAAGTGTTTCAACGTGGTACTGACACGTAGT
mCHERRY_Barcode_1228	ATGACCGACATTCTCTGAGTGCCACTAACTTGCAGTCACTAACTGCATCTAGGACAGTCT
mCHERRY_Barcode_1229	GGCACCGTGTTTCACAGTCATTCTGCGAGTACCACTGAGTACGAGGTACAGCGAGTGAGT
mCHERRY_Barcode_1230	CGGTGATACTTACTGGTTGTGGGTCCATGAAACTCATTCAACGTGGGAGAGAGTCGGTCT
mCHERRY_Barcode_1231	ATCAGTCTGATTCTCGTAGTGTCTCAGAGAATGTGACAGACTCACTTACTTTCTCTCTCT
mCHERRY_Barcode_1232	GGGTCGGAGTTAGAGTATGTGAGTCGATGATGGAGGGTGTAACACACACTTTCAGAAAGA
mCHERRY_Barcode_1233	GGGACGCACAGACAGAGTCATGGTCTGAGATGCTGGAACAGTGACAGTCTGTCACGTTGA
mCHERRY_Barcode_1234	GTCTGACTCTGTGTGAGTGAGGCAGGGTGATAGTCAAACAGTGTGTGACTCCGAGGTTCT
mCHERRY_Barcode_1235	TAGTGGGACTGACTCGGTCAGCGAGGGACTTTGAGTTAGACTCACACAGATGCTGTAAGT
mCHERRY_Barcode_1236	CAGAGTATGTCTCTCTGACAATCAGTGACATCGTCTGTCTGGGTGGGTGAGTCACACAGT
mCHERRY_Barcode_1237	GGGACTGTCACGGTGGTACATACACCGTGTTGCTGGTACATGGAGGTACTATGTGACACA
mCHERRY_Barcode_1238	TGCACAGACACTCAGGTTCACACTCCGACTTACTGCTACACGGAGTATCAGGGTGAGAGA
mCHERRY_Barcode_1239	GTGACTAAGAACCAGTATCTCACTGAGACAGTCAGATAGAAGCAGTGACAGGCTCAGTGA
mCHERRY_Barcode_1240	ACCACCTACTAAGTGGGTCATACTGCATCTTGCACCTTCTGCGTGAAACAGCCAGGATGT
mCHERRY_Barcode_1241	CCGTCAGAGTAACAGAATGATAGACTTAGTCAGTGATACAACGTGGCAGTCTCTGAGTGA
mCHERRY_Barcode_1242	AGGTGTGAGAATGTCGTTGATCGACGATGTGGGTGTTTGAGTGTGGGACATACTGAATGT
mCHERRY_Barcode_1243	GTCTGTCTGATTGTCCTAGACTCTGTTAGTTGGTCTGACTAGCAGTGAGTGACTGGGTGA
mCHERRY_Barcode_1244	CTGTGATTGACTGAGGATCATGGACAATCTGCCTCCATCTTTCACCTACTGGCTGAGAGT
mCHERRY_Barcode_1245	TCCTGGCTGTTGGTCATAGTTGGTCGGTCTGTGACGGACTATGACGCAGTAGGTCTGACT
mCHERRY_Barcode_1246	GTGAGGTACATGGTCCGTGTCAGTCAGTCTGGGAGTCTGTAGGACGCAGTATCTGGAACT
mCHERRY_Barcode_1247	AGGACGTTGAAACTCAAACTGCGTCGGACACGGTGCGAGAGTCACTTTGTGTCAGACTGT
mCHERRY_Barcode_1248	AGGAGCAACTCTGTCAAACTTAGAGGATGATGCAGCGTCATCGAGGATCATTCAGCATGT
mCHERRY_Barcode_1249	AAGTGGGACATCCAGTTTCTTACAGGTAGTTAGTGGCTGACCGTCCGAGACAGTGTCACT
mCHERRY_Barcode_1250	TAGAGATTGTTAGAGGTTCTGCCACTCACTCCGTCCGAGTGTGTCGTTCTGCGTGCCTCT
mCHERRY_Barcode_1251	CAGTCCAACTGTGACAGTCATGGACTCAGTCTCTGATTGTGTCTCACAGTCTCACAATGT
mCHERRY_Barcode_1252	CCCAGGGACATGGAGTTACATGGTCCCAGTAGCACAATGTGCCTCTTTCATCGAGCCAGT
mCHERRY_Barcode_1253	AGCTGGCTCATGGTGTCTCACTGACGTTGAGTCAGATTGAGTGTGTCACTAGCAGAATGT
mCHERRY_Barcode_1254	CAGAGGGTGACCGTCCCTCATAGAGTGACACAGTCTCAGTCGCAGGGAGAAGGTGTATCA
mCHERRY_Barcode_1255	GGCTCTCAGTAAGTCTAACATTGAGGTAGTAGGTCTGACTAGGTCTCAGATGGTCTGTGA
mCHERRY_Barcode_1256	CAGAGGTTGATAGACGGTCAAAGACCTTGACCGTGCATCTATGACCGAGTGCGACAATCA
mCHERRY_Barcode_1257	CGGTCTAACTATCACGCACAAGGTCGCAGAAAGAGTATGACCCTGGTAGAGGCACACACA
mCHERRY_Barcode_1258	TTCACAAAGAGTCTCAGACTCGCTGTCACTTTGAGCTTCTGTGAGGTAGATTCAGAATGT
mCHERRY_Barcode_1259	CGCACGGACTAAGTGCGTCACTCAGGGTCTTCGACATTGTGCGTATCACTCCGTCTTTCA
mCHERRY_Barcode_1260	TCCACTGACTTTCACAAAGTTACTGAATGTACGACGGAGAGTCACTGTCAGACAGGGAGT
mCHERRY_Barcode_1261	TCGAGCGACTTTGTCTTTGATCGACTGTGATTGAGGGTGATGCTCAGACTGGCAGAAAGT
mCHERRY_Barcode_1262	CACACAAAGTTTCAGCCTCTGTCACTCTCTCTGAGCAACATACTCTTTGTTTGTGTCACA
mCHERRY_Barcode_1263	TTCTGTCACTGTCTGTTTGACCCAGCGACTGAGAGTGTGAGTGAGGCACAATGAGAAAGA
mCHERRY_Barcode_1264	GGGTCCTTCATGGAGAGTGTTTCAGCTTGTGACACCTAGACGGTGAGTGTGTGTGGGACT
mCHERRY_Barcode_1265	ACGTCTCTCACAGACTGAGTCCGTGTGACAATGACAGTGACACAGTGAGTTACTCGTTGT
mCHERRY_Barcode_1266	TGCACGTAGAGCGTCAGTCTGCGTGTCTCTTCGACGGTGTCTGAGACACTGTCTGTTTCT
mCHERRY_Barcode_1267	GGCACATTGATGGAGTGTGATGGTGCAAGTCTGTGTGTCTGCCACAGTGTCTGTCCCTGT
mCHERRY_Barcode_1268	CTCACAATCTACCTGGGAGTTAGAGGCTCTCCCAGCTACTATCAGGCTGAGGGAGCGTCT
mCHERRY_Barcode_1269	GTCACTGACATCGACCAAGTCTGTCATAGTATCTGCCAGTCACTGCTAGTGCGTGCTTGT
mCHERRY_Barcode_1270	GCGAGGCAGATTCTGGGAGACCGAGCGTGTATGACGTAGTAGCAGTCACAGAGACCCAGT
mCHERRY_Barcode_1271	GAGAGGGACACGGTGTGACTTGCAGTCAGAGCGTGCTTGTAGCAGGCTCAGTGTGGTACT
mCHERRY_Barcode_1272	CTGAGTATGATGCAGTATCAGCCTGCAAGTACGTCATTCATCGTGTTTCAACGTCCGACT
mCHERRY_Barcode_1273	TCCTGAAAGTGTCTGAATGTGCGAGTAAGAGGCTGGTTCAAGCAGGTTGATCGTGGATGT
mCHERRY_Barcode_1274	TTGTCGCAGTCCGTCTATCTTTGTGATTCAACCTGCAAGTAGGTGCATCTTCGACGGTCA
mCHERRY_Barcode_1275	CAGTGACTCTGCGAGGTTGAAGCTCTTACTTTCACAGACTGTCTCTCACTTCGTCCTAGT
mCHERRY_Barcode_1276	TTCAGCCAGTAAGTCAATGATAGAGGGACAGAGTGGAAGATTCACTTAGACAGTGGTACA
mCHERRY_Barcode_1277	GTGAGCAAGACGCACTATGATGGTCTGTCTAGGACGATGATACAGAGTGTGACTGTATGA
mCHERRY_Barcode_1278	TAGTGCCAGTACGTGAATCTCGGACGTTCATTCAGGGTGAATGAGACACAGTGTGCTTCA
mCHERRY_Barcode_1279	TCCAGAGACTGAGTGGTTCAGAGTGGTTCATTCTGTGTCTGGGTCAGACACGGTCGCTCT
mCHERRY_Barcode_1280	CTCTCTCAGTCGCTCGTACTGAGAGCTTGTGGCTCACTGTATCACGGTCTTGGAGATACA
mCHERRY_Barcode_1281	TCGAGTTTCTTTCTGACTGTTACTCGATGATTCTGTTTCTGCCAGATAGATACTGGGAGA
mCHERRY_Barcode_1282	CGGTGTCTGTCACTGTGTGTTGGAGTGAGTGCGTCCGTCACAGAGACACTCGGACGATCA
mCHERRY_Barcode_1283	GCGTCCATCTTTGACTGTCTTGGTGCTTGTTTCTGCAAGTACCACGGTCTGAGTCAGAGT
mCHERRY_Barcode_1284	ACCACACTCATCGTGAGTCAATGTGATACTCAGAGCGTCACGCTCGCAGTCTCTCTAACT
mCHERRY_Barcode_1285	CTCAGGAACTCACTCTTAGTATCTGTGTCTGCCAGAGTGTGACTGGATGTGGGTCTTTGT
mCHERRY_Barcode_1286	CAGTGAGTGTTGGTCCGACATCCTCATAGTTACACGGTCTCTCTGTCTCACAGTGCCTGA
mCHERRY_Barcode_1287	GTCAGGTAGAAGGTGTTTCTGTGTCTGAGAGTGTGGGTCTTGGACGGAGTCGGTCGCTGT
mCHERRY_Barcode_1288	CCCAGATTGTAGCTGTTTGAAGGACGCTGAAGGACTTACAGACTGGTTCTTGCTCGAAGA
mCHERRY_Barcode_1289	TGCTGGGAGAGGGACGGACTCACTGGTAGAACGACGGACAGGGTGTCACTTCCAGCAAGT
mCHERRY_Barcode_1290	CGGAGATTGACGCAGATACTGCGTGCATCTTTGTGGGAGTAGGAGGATCTGTGTCGAACT
mCHERRY_Barcode_1291	ATGTGGTACTGAGTGTTAGTGGCTGGTTGATCGTCCTACTATGACGCAGTTCCTCCAAGT
mCHERRY_Barcode_1292	ACCAGGATCTCACTCACACATCCACAAAGTACCTGAGACTATCTCGCTGAGGGACATTCT
mCHERRY_Barcode_1293	GGCTGACACTAGGTGAGAGATGGTCCGTGATGCAGTTTGTATGTGTGTCTTTGTGTATCT
mCHERRY_Barcode_1294	GGGTGTGTCAGTGTGGCACACAGACACTCTTGGACGTACAGTCTGCGACAGCGTCTTAGA
mCHERRY_Barcode_1295	TCCAGGTTGAGCGTGCAAGTTGCTGCGTGAAGGAGGTTGTTTCAGCGTGATGGTGGATCT
mCHERRY_Barcode_1296	TGCTCGTTCTGTCTCCGTGATGGTGTCTGAGTCTCTAACATAGTGCCTCTGGGTGAGTCT
mCHERRY_Barcode_1297	CAGTCGCTGTCTGTCGTTGTGTGTCTCACACAGACTCAGTAGCTGGGAGAAGGTCATAGA
mCHERRY_Barcode_1298	GCCTCGGACATGCAGATACATCGAGAGAGATACACATTCAGAGTGACTGATTGTGACAGA
mCHERRY_Barcode_1299	GGGTCTCTCTTGCAGCCTCTGCGTCCGTGATTCACTGAGTCTCAGGCTCTGTGACCCTGT
mCHERRY_Barcode_1300	CACACAGTGTTAGACTATGACGGACAATGAACGAGGAACTGCGTCAGACAACCACCCTCT
mCHERRY_Barcode_1301	GGCTGCTAGAATCTGAATCTGCGAGTGAGACGGACCGTCTGGGTCAGAGACTCTGACACA
mCHERRY_Barcode_1302	AAGTGAATGAAGGTGGGTCAGACAGCGAGTCCCTCAGAGTCACTGCATGTGGGAGACTGT
mCHERRY_Barcode_1303	TAGTGGAACAGTCTCACTGTTGCTGTTTGAGGCTGTATGTCAGTCGTTGAATCAGGTTCA
mCHERRY_Barcode_1304	GTCACGCAGACACAGCTTGTGTGTGCATCAGTGAGCTTGTGTGACTTTGAGGGACGGTCA
mCHERRY_Barcode_1305	CACAGGTAGATGCAGGTTGTGTGTGTGAGAGCGTCACAGTCTGAGATAGTGACTCATACA
mCHERRY_Barcode_1306	ACGTGTTAGTTAGTGTGACATCGACCATGATTGAGATAGATCGACCTACTAGCACAGTCA
mCHERRY_Barcode_1307	GAGTGATAGATCGTGCATGAGAGTGAGAGAGAGTGACTGTGACTGTGTCTGAGTGATTGT
mCHERRY_Barcode_1308	TTCAGAGAGATGCTGTCAGTTGCAGTTTGTTTCAGTTTCATGCTCAAAGTCGCAGGGTGT
mCHERRY_Barcode_1309	AGGAGCGTCAAGGTGTTTCAGGGTGAAAGAGCGACTATCTTGCACCGAGTCTGTGCTTCA
mCHERRY_Barcode_1310	TGGTGTCTCTGTCAGTTTGATGGTCATTCAGCGTGGAACTCCGTGGCAGTCCGTCGATGA
mCHERRY_Barcode_1311	AGCAGAAACTGTGAGTTAGTCTCACTGAGACGGTCATACTCGCAGACTCAGGCTCGTACA
mCHERRY_Barcode_1312	CGCTGTGTGAGTGACTTTGTGACACGCAGAGGGTCCGAGTGGGAGGTACTACCAGAGAGA
mCHERRY_Barcode_1313	GTGACCTAGTCAGTGGTTCTGTGAGAGTCATTGTCGGAGTAGGTGACTGTTAGACGGTGT
mCHERRY_Barcode_1314	TCCACGTTCTGGCAGATAGTTACAGAGTGAAGGTGTAAGATAGTGCAAGAACGTGCAACA
mCHERRY_Barcode_1315	CGCAGTGACTTTGTGTGTGTTGGACAGAGAAACTGGTTGTCTGTCCATGAGAGTCTTTGA
mCHERRY_Barcode_1316	CGCTCAGAGTTACTCAAAGTAGGTCTGTGAAGCTGAGTCAAAGTCTGAGAGCCTGATACT
mCHERRY_Barcode_1317	GACACTCAGTAAGAGCTAGTGTCTGTGTGAGACACTGACTTAGAGTTACTGCCACAGACA
mCHERRY_Barcode_1318	GTCTCTAAGAGAGTGTTAGTGAGTCTATGTTTCTGATTGTTGGTGCAACTTCCAGACAGA
mCHERRY_Barcode_1319	CCCTGTTAGTGCGAGATACACACTCGCTCTAAGAGCAAGAATCTGTGTCAGAGAGAATGT
mCHERRY_Barcode_1320	GTGTGTTTGTAGCTGCCACTGACACTTACAACCACGTTCTGCCACATACAGAGACGCTGT
mCHERRY_Barcode_1321	ACCACAGACTGACTCGAACACGGACGTTGTCGGTCGGACTTAGAGATTGATGGTCAGTGA
mCHERRY_Barcode_1322	GCCAGGCTGACGGAGTTAGTATGTCCGACATGCTGCTAGTCGCTCTGAGATACAGGGACT
mCHERRY_Barcode_1323	TGGAGGTTGTTACTCGTTCTACGTGGTTCTGGGAGGAAGACAGTCTTTGATTCTGCTAGT
mCHERRY_Barcode_1324	CGGTCCCTGACTCACAGTGAATGTGTGTCAAAGAGTCTGATGCAGAAAGTAAGAGTAAGT
mCHERRY_Barcode_1325	TGCTCCGACAGGGTGTCTGAACGAGGTACAATCAGATTGACCCAGCAACAGGGAGACACT
mCHERRY_Barcode_1326	AACACTTTCTATGAGCATCATTGAGGATCTTGGTGATACTACCAGTAACAACGAGCATGA
mCHERRY_Barcode_1327	GTGAGGATGTCGCTGCGACACTCAGGGTCTTTCTGAGTCTAGCTCAGAGAAGCTCTAAGT
mCHERRY_Barcode_1328	ACGTCGTAGTCTCTCAAACACTGAGACTGTCACAGATTCTGACACGCACTCTGTGCCACT
mCHERRY_Barcode_1329	GCCAGGTACTACCTGCTTGACAGTCGCAGAGCCACGTTCTTAGTGACTCTCCCAGTAACT
mCHERRY_Barcode_1330	AGGTCTGTGTCACTGTATCTGAGACATACAGGCTCAAACATGGTGTCTGTGGGAGTGTGT
mCHERRY_Barcode_1331	AGCTGTAAGAAACTGTATGTACGAGGTTGACAGTGGTAGAGACTGGGTCACCGTCCGTGT
mCHERRY_Barcode_1332	CGCAGCGTGAAAGTCTATCTTCCTCTTTGTTTCACGCTCTCCCTCGTTGATGCACTCAGT
mCHERRY_Barcode_1333	ATCAGCGAGTTAGAGTGTGTAGGACTTTGTTAGTGCAACATTGTGTTACATAGTGACAGT
mCHERRY_Barcode_1334	CGCTCGTACATCGAGAAAGTGGGACAGACATGGTGGCTGACTGAGCTTGTCTCAGTGTGA
mCHERRY_Barcode_1335	CTCAGTAACATCCTCGCTCTCGGTCTTAGACGGTCGTTCAAAGAGGATCAGCGTGTATGA
mCHERRY_Barcode_1336	CAGACGGACACGGTGAGAGTTACAGGAAGAAACAGGCTGTGGGTGCTACTGGCAGGCAGA
mCHERRY_Barcode_1337	TGGTCTGAGATTCAGAGTCTCACAGAGTGAATCACTCTGTTTGACTGACTTCGTGAAAGT
mCHERRY_Barcode_1338	TGCAGAGACATCCTCGCAGTGCCAGCTACTGACAGGTTGAAGGAGGCTCATCGTGGGACA
mCHERRY_Barcode_1339	CACACGATCTACCAGCCTGTTCGAGGTTGTCTCTCGGTCACGGTGTCACTTTGACATTCA
mCHERRY_Barcode_1340	ACGTCTTACACTGACCTAGTAGGACTGACTGGCTGAGTCAGTGAGTTAGTCTCAGCGAGT
mCHERRY_Barcode_1341	GGCTGATTCACCGAGAATCAATGTGAAAGAACGTGCTTGTTTGTGTGTCAGTCTGGGTCT
mCHERRY_Barcode_1342	TCGAGGTAGACGCTGATTGACAGTGCAAGACTGAGTTAGAGTCAGTTTCATAGACGATGT
mCHERRY_Barcode_1343	GCGTCAATGTGAGTGTAACACGCTCTCTCAGTCTGAGACTTCGAGACTCTCCGTGAGAGA
mCHERRY_Barcode_1344	AACTGTTTGACAGTGGGTCTAAGACGTAGAGTCACTATGTAGGTGGATGTGCGTGCCTGA
mCHERRY_Barcode_1345	CTCACGATCTGGGAGGGTGTCCCTGGGTGATAGTGGGTGAGACTGGAACTGAGAGATAGA
mCHERRY_Barcode_1346	CAGTGACAGATCGTCGGTCAGACAGAGTCTGGGACATAGTTAGTGATAGTGCCTGTTACA
mCHERRY_Barcode_1347	CAGTGCAAGAACGTCGTAGAGAGTCAAAGTACGACGGTGATTGTGGCTCTCCGTGCTTGT
mCHERRY_Barcode_1348	CACTGCCTGTGACACTGTCACCCACAGTGTTAGAGATTCACACTCAGTGTGAGAGTGTGA
mCHERRY_Barcode_1349	TAGACTAACAGCCACTTACAACCACTGTCAGCGACCCACTCGGTCGATGACTGTGCAAGT
mCHERRY_Barcode_1350	TGCAGGGACATTGAGGTAGAGAGAGGGTGTTGGACAGAGAAGGTCGGTCATGGACTTAGA
mCHERRY_Barcode_1351	ACGTGAGACACGCAGTGACATCCAGTTTGTGGCACTAAGTAGCTGTTAGTTTGAGGGACT
mCHERRY_Barcode_1352	ACGTCCTAGTTACAGTATCTCAGTCGTACTTTCTCAAAGTGACTGACAGTCCCAGCGAGT
mCHERRY_Barcode_1353	GGCACAGTGAGGCACTTACTAAGTGGTTGACCGTGGTACTCAGTGAGAGAGCCTGAGTGT
mCHERRY_Barcode_1354	TCGTGTGAGAGGGACGCTGATTGTGCTACAATCTGTTACTGTCTGGTTGTTTGAGCAACT
mCHERRY_Barcode_1355	TGCTCTGACTGGCAGCGTGTTCCACTAAGTGTCTGCTTGTCTGTCGTAGTGGCACGAACA
mCHERRY_Barcode_1356	AGGTGCGAGTCTCAGCCTCATTCACCGTGAAGGTCGTTGATCCTCGGTCTCGCTGAATCA
mCHERRY_Barcode_1357	CAGACCAACATACTGGGTGAACGTGTGACAGCCTGCATCACCGAGATACTGACTCGCAGA
mCHERRY_Barcode_1358	TCGTGCCACAAGGTGCCAGTGTCACTTTGTTCCTGGAACAGACAGTATCTTTCTCTTACA
mCHERRY_Barcode_1359	TCCAGTTTGTGTCAGAATCATACACCCTCAGGCTGATTGATTCTCTGACTGGGACGGTGT
mCHERRY_Barcode_1360	TGGTCGGTGTCCGTCTGAGTTTGTCGGAGTCTGTGAGTCTGTCAGATTCTGACTGGCAGT
mCHERRY_Barcode_1361	CGCTGGGTCACAGACTTTGTGCGTGGGTCTCGGTCTTTGTTGCACCTTCTTGCTGTGTGT
mCHERRY_Barcode_1362	GGGAGTAAGACCCTCCCAGATGGTCTCTCAGGGTGTAACTCTGAGACTGAGGGTCGATCA
mCHERRY_Barcode_1363	GTGTGACTCACCGACGTAGTAAGTGTTACAGCGTCGATCTGGCAGTGTGTACGTCGATCT
mCHERRY_Barcode_1364	AGGAGATACAAACAGCTTGTTAGACTAAGAGCGTGCTTGAGGCTGTTTCAGAGTCAGTGT
mCHERRY_Barcode_1365	CCCACATTGTGCGTCAAACATTGACTTTCAAGCTCTATGAAGGACAATGTCCCACGGTGA
mCHERRY_Barcode_1366	CGGTGTAAGAAGCTGGTACATCGTCTCAGATTCTGCTACACACTCCCAGATTCACGCTGA
mCHERRY_Barcode_1367	GTGACATAGATAGTCAGTGTTGGAGCCAGTTGCTGGATCTCGGACCGTGATTCTGTTTGA
mCHERRY_Barcode_1368	TAGTCTGACTGACTCTCTCTGCCTCGCTCTATCAGCTTCACTCAGCCTCTCCGTGGCTGT
mCHERRY_Barcode_1369	CACTCCATCAAACACTTACAGCCAGGTTGTTTCTGAGACAGAGTGTGACTCTGTGGTTGT
mCHERRY_Barcode_1370	GGGTGAGAGTTGGACTATCAGGGTCATACAGTCTCATACACTCAGATTGATCGAGCTAGA
mCHERRY_Barcode_1371	AGGTGCTTGAAGCAGATAGTCGCAGTGTGTTACTGAGTCAGCGTGTATGTTGCTGGCAGT
mCHERRY_Barcode_1372	GCGACTTTGAATGTGATTGTGTCACAGACTACGAGCTAGTGGGTCAGAGTGGGTGAGTCT
mCHERRY_Barcode_1373	TTGAGGCAGTCACACTTAGTCCGAGCTTGATCGACGTACAACCACGGACAGAGTGGTTCA
mCHERRY_Barcode_1374	GTCAGTCTCATTCTCATAGTTGCAGGGTGAGGCTCCCAGTTCCAGTCAGATTGTCTTTGA
mCHERRY_Barcode_1375	ACCTCCCTCTAGCTGACAGAAGGTGGTTGTCTGTGCTAGTCAGAGCTAGAGCGACTGACA
mCHERRY_Barcode_1376	CCCAGTTAGAGGGACTGTGTGTGTGGGTGATCCTGGCTCTAAGTCGGTGTGAGTGCATGA
mCHERRY_Barcode_1377	GCGAGGGTGTGCGTCGCTGTTCGTGTATGACGGACAGTGTCTGAGGTTGTGTGTCGAACT
mCHERRY_Barcode_1378	AGGACGCTGTTAGACTTTGATGGTGTAAGAGCCTGCATGTGACAGCTTCAAACTGGGTCT
mCHERRY_Barcode_1379	TGGACCCAGTTAGTGCCACTCGCTGTGACATTGACGATGTCCGTGAGTGTCTGTGCTTCA
mCHERRY_Barcode_1380	CTGACAATGAAGGACTGACTTGGAGTGTGTTCCACTGTGATACACCGTGTTGGAGGGAGT
mCHERRY_Barcode_1381	AGCACTGTCTGGGACATACTTAGACTTTGTGGGTCTAAGAAGCAGTTACTCTCTGTTAGT
mCHERRY_Barcode_1382	ATGACGTTCTGAGACGGAGTAGGACATAGTGAGTCTGAGTAAGTCGGACATGGTCTAAGT
mCHERRY_Barcode_1383	CCGTCAGACTGGCTGGATCTTTGTCGGAGATACACAATGATACTCTCACAGTCACCGTGT
mCHERRY_Barcode_1384	TTGTGGGAGTGCGACCTAGATCCAGCATGTTACAGACTGATTGTCCCTCAGTCACGCTGA
mCHERRY_Barcode_1385	AAGAGGTTCAAAGTCTTTCAGGGACATACATACACACTCTCGCAGTTAGATACTCCATGA
mCHERRY_Barcode_1386	CCGTGGTTGATTCAGGTAGTACCTGCGAGTGCGACGTACACACTGTGAGACTCTCCTTCT
mCHERRY_Barcode_1387	GTCTGTCAGAACGTCGTAGATCGACTGTGTCACACTGTCTGTCTCCGAGTATCTCCGTGA
mCHERRY_Barcode_1388	TCGTGCGTCTTTGTCCGAGATCCAGTCTGTGAGACGTACAAACAGGGTCTCGGAGCTAGT
mCHERRY_Barcode_1389	GAGAGTGTGAAACTGCATGTTTCAGGTAGTCGGTGGGTGAAGCTGCATCAGGGTCCGTCT
mCHERRY_Barcode_1390	TTCTGATTGTCCCTGATAGTGGGTGAAACTCAGTGCTTGATTGTCCGTGTATCTGGGTCA
mCHERRY_Barcode_1391	TGGTCAGTGTTGGTCGGTCAGAGAGCTTCAATGACTGTGTCGCTCGGTGTCAGACTCAGA
mCHERRY_Barcode_1392	TCCAGTGAGAATGTCATACTTGGAGCCTCTGGCAGGCTGTGCCTGACTCTCTGTGGATGT
mCHERRY_Barcode_1393	TGCAGAGTGTCCCTGTCTGAACGACCTACAGTCAGGGTGTCAGTCTTAGTTGGACCCACA
mCHERRY_Barcode_1394	CTGACTAAGAGCCAGTTACTACGTGCTACAAGCACCTACTGGGTGTGACATGGACTATGT
mCHERRY_Barcode_1395	CGGTGCTTGTAACTGCGTCTCACACGTTGAATGTGTTAGTGTCTGTTACAGCCAGTTACA
mCHERRY_Barcode_1396	CACTCAGTCAGCGTGTGTCAATGTGTATCATTGTGCTTCAGTGAGTTTCACAGAGCTAGT
mCHERRY_Barcode_1397	CACAGGATGACGGAGTAACAGCGACTGACAAGCAGTTACTCGCACTCAGAGAGACGTTGT
mCHERRY_Barcode_1398	GCCACGAAGTTGGTCGGTGATTCACGGACAACGTCTCTCTTTCTCGAAGAGTGTCGCAGT
mCHERRY_Barcode_1399	TTCAGACTGATACAGCGTGTTTCTGGGAGTGGGAGTTACAGAGTGTGACTTGCTGGGTGT
mCHERRY_Barcode_1400	CCGTGGAACTCGGTCCAAGTGTCTGGATGAGTCTGACAGTCGCTGTAAGAACGTGGGTGT
mCHERRY_Barcode_1401	CGGACCAACTCCCAGGTAGACCCTGTTTGTGTGTCGCAGTTACTCGTAGATTCACGATGT
mCHERRY_Barcode_1402	GACAGTGTCTGTCACGGACACACTCTCAGTGGCTGGGTCATTGACAATGTCGGTCTTACA
mCHERRY_Barcode_1403	CGCTGAGTCTGTCTGTTAGTGAGTGATTGATTGTGTCTGTAGCTCGCAGTATGTGTAACA
mCHERRY_Barcode_1404	GAGTGGATGACGCAGCATGAGGCAGGTTGTGTCACCGTCAGTGTGCATGAGCCAGCATGT
mCHERRY_Barcode_1405	CTGTCCTTCTGGCTGGTTGATTCTGAATGAGGGTCAATCATACTGATAGTTACAGGTAGA
mCHERRY_Barcode_1406	TGCACGTACACTGACCCTGAGTCACACTGTTTGTCAATGAGTGTGATAGTATGTGTCTCT
mCHERRY_Barcode_1407	TTCACTAAGATCCTCCATGTCCGACACACTTCCTCGTTCTCACTGTTAGTGTCTGCCAGT
mCHERRY_Barcode_1408	TGGAGTGTCATCGTGACTCAGGGTCTAAGATGGAGACAGAGTGTGACTCATCGACCTACA
mCHERRY_Barcode_1409	GACTGTAAGTCTGACGTTGTCGGACAAACTGGCTCGAAGATGCTCCCTGTGTCTCCATGA
mCHERRY_Barcode_1410	CAGTCCCTGTAAGTGTGTGTGTCAGAGTGTTGGTGTCAGTGGGTCTGTCAAAGACGAACA
mCHERRY_Barcode_1411	TTGAGATTCTGTCACGATCGACCTGTCAGATAGACTCAGTATGTGTCAGTGTCAGTTACT
mCHERRY_Barcode_1412	GTCAGGCTCTACGTCATTGATGGTCGATCACGCTCGGACAATCAGATTGACCCACGAAGA
mCHERRY_Barcode_1413	TTGTGAAAGTCGGTCCGAGATGGAGCTTCACGCTCCGTGAGAGACCAAGAAGGAGGGAGA
mCHERRY_Barcode_1414	ATCAGCGAGAATGTCCTTCAATGTGCCAGTCAGAGGATCTGCGTCGGAGTATCACTATCT
mCHERRY_Barcode_1415	CCCACAGTCAGCCTCGTTCTTGGTGGGAGTACGTGACACTGAGTGGGAGAGACTGGAAGA
mCHERRY_Barcode_1416	TGCAGGGACTTAGTCTTTCAAGCTGTATGTAAGACTGAGTAACTGGAACACCGACGGTGT
mCHERRY_Barcode_1417	GACACTTTCATGCACAGAGTCCCACCCTGACAGACGATGTTTGTCAGACACAGTCGCTCT
mCHERRY_Barcode_1418	CTGTCTAAGTTCGTCACTCTAGGTGTGTCTTAGAGTTTGAGAGTGGTTGACCCTCGATGA
mCHERRY_Barcode_1419	CAGTCTGAGTGTGTCCGTGAAAGACCTAGTACCTGTATCATCCAGTGTGTGTCAGCTTGA
mCHERRY_Barcode_1420	TGCACAGAGATTCAGCGAGATCCAGCGAGTGGGAGACACAGACTCGGAGTCGGTCGAAGA
mCHERRY_Barcode_1421	GGCACGCTGTGGGTCGATGTATGTCGTACATGGTGTCTCATGCACCATGTCTCAGTCTGT
mCHERRY_Barcode_1422	GTGTCTCTGAGTCACTTACATGGTCGCAGTGGGTCCTTGTGCGTGGTTGATCCTCGTAGT
mCHERRY_Barcode_1423	GGGTGATAGATGGTGGATGTTGGTGCTACTGCCAGAAACACCGTCTGTGAGGGACTTTGT
mCHERRY_Barcode_1424	TGGTGAATGTCAGTCAGAGATTGACATAGAGGGACTAACTGGGAGTTTGTGAGTGTATGT
mCHERRY_Barcode_1425	GGCTCGTAGTTGCAGCGTCATACTGATTGTGGGAGGTAGAGTGACAGTGTGGGTGGTTGA
mCHERRY_Barcode_1426	GGCAGCTAGTTCGTGGTACTAGGACATTGTAACTGTTTCAATGTGTATCAACGTCTAACT
mCHERRY_Barcode_1427	CCGTCGATGAACCAGTGTCTGTGACAAACTATCAGGTTGTGACTCCATGTCAGTCTGACT
mCHERRY_Barcode_1428	ACGTGAAAGAGGCAGGCAGTAGCACATAGTAACTCGCTCATCGTCGCACAAGGACAGTGT
mCHERRY_Barcode_1429	GAGTGTGACAGGCAGAGTCTGGCAGTGAGTAAGTCAATGTTGGTGTGTGTCAGACCGTGA
mCHERRY_Barcode_1430	TCCAGCTAGTCTGTCTGAGATCCAGACTCAGACACACAGATTCTGCCAGTCAGTGGTACT
mCHERRY_Barcode_1431	AAGTGCGTGTTACAGTTTCATGCAGATTGTATGAGTTTCTTGGAGACACACGGACCGTCA
mCHERRY_Barcode_1432	CAGAGGGTCTATGTCTTAGTAACTCGAACAGGCTCTCTGACGCTGCGTGAATGACCAAGA
mCHERRY_Barcode_1433	GTCAGTTAGTTTGTGTGTGTTCCAGATACACTCAGATACAATGTCATTGTATGTGCGAGT
mCHERRY_Barcode_1434	GGGTGCGTCTTCGTCTTTGTGCCTCGGACTTCGACTATCACCCACAAACTTGGACGGAGT
mCHERRY_Barcode_1435	ATGTCCTTCATAGTGATTCTGCCAGTATCTGTCAGGCAGTGTCACGGTCACGCTCGCTCT
mCHERRY_Barcode_1436	TTGTCAGACTCGCTCCTTCTGTGAGTAACATCGACATTGATGGTCCTACACACTGATTCA
mCHERRY_Barcode_1437	ATGAGTGTCTGACACGAAGAAGCACCAAGAAACACGTACTAGGTCCCTGTAGCAGAGTCA
mCHERRY_Barcode_1438	AGGTGATTGTAACACCAAGAGCGTCAAACACTCAGGAACAGGCACCATCACTGACGTTGT
mCHERRY_Barcode_1439	GGCTGCTTCTCTGTGGGACAACCTCGGTCTTGCTGACACACGCAGAGAGTATCACATACT
mCHERRY_Barcode_1440	GCGTGGCTGATAGTCGTTCAAACACATACAGGCTCTGTGTTGCTCGGTGTAGCAGAATCT
mCHERRY_Barcode_1441	TCCACTCTCAGACACTTAGTCTCAGGTAGACGGTGGCTCATCGTGCTTCACAGAGGTAGT
mCHERRY_Barcode_1442	GACAGTTAGTACCACTTTCTTGGAGATTGAATCAGCGACAAACAGGCACTTGGACCCTCT
mCHERRY_Barcode_1443	ATCACTATGTTCCACCGAGATGCTGCATCTGCCTCTGACTAACAGTGACTATCACAGTCT
mCHERRY_Barcode_1444	GGCAGTCACACGCACAATGACGCAGTCTGTTGGTGGCAGATACTGCCACATGGACTGACA
mCHERRY_Barcode_1445	CTGAGGATCAACGTGGGAGATCGAGATTGAGCGTCCTTGTTTCTCATTGTATGTGGTTCT
mCHERRY_Barcode_1446	GCCAGAGAGAGCCACGTTGAGAGTGTCAGTTTGTGAGTCTATCTGCGTGTGAGTGTAAGA
mCHERRY_Barcode_1447	CTGTCTGACTTTGTGCCTGAAGGTGAATGATAGTGTTACTTACAGTTAGTGTGAGAGTGT
mCHERRY_Barcode_1448	GTGTCTTACTAGCTCTGTCTAACACAGTGTCACAGTTAGATACTGGTAGAACGAGCCACT
mCHERRY_Barcode_1449	CCGAGGAACTACCTCTGTGTGCCAGTAACAACGACCATGTAAGTGCCTCTAAGTGCAACT
mCHERRY_Barcode_1450	GGGAGATTCTGTGAGTAAGTATCTGGTTTTAAGTCTGTCAGGCTGGGTGACTCAGGCACA
mCHERRY_Barcode_1451	GACTGTAACTGTCACACTGAGAGTGACTCACGCTGCTACTAGCACTTACATTGACCGAGA
mCHERRY_Barcode_1452	AGCACTCTGAGGCACGAAGTAGCTGACTCATCCTGGCTGACACTGCATGACTCTCCGAGA
mCHERRY_Barcode_1453	GCGAGCCAGATTCTCTAAGTCACTGACTCAAACTGGTTCTCACTCAGTGTCTGTGTCACA
mCHERRY_Barcode_1454	TGCTGATAGAACGTGTAACTCAGAGAGACTTTGTCAGTCATACTGCTACTGGCTCAGAGT
mCHERRY_Barcode_1455	ACGACTGAGTCCCTGGGTGTGGGAGCTACTGACTGGTTCAGGCACCTAGTGGCTGTCACT
mCHERRY_Barcode_1456	AAGTGGGAGTTAGACCTTGAGCGAGTTAGAGTGAGAGAGAATGTCAGTGAGAGTGAATCT
mCHERRY_Barcode_1457	ATGAGCGAGTGAGTCGCAGACGGACCGACTTGCACTGTGACAGTCCCTCTGGCAGAGAGT
mCHERRY_Barcode_1458	CCCAGCGAGTGAGACCTTCATTGTGTTTGTTTCTCTGTGATGGAGGTTCTCTCTGTAAGA
mCHERRY_Barcode_1459	GGCTCCGAGTACGTCATAGAGCCTGCTAGAAACTGGTACATGGTCGAACTGAGAGGAAGT
mCHERRY_Barcode_1460	GTGTGTCTGTCGCTGGCTGACAGTCTTACATTCTGAGTGAGAGAGATTGTCTGTGGCACT
mCHERRY_Barcode_1461	ACGAGGGTCAATGAGCAACATTCACATTCTTGCACTGAGTGAGTGAGTCTGACTGCCTCT
mCHERRY_Barcode_1462	CTCAGTCAGTATCTGGATCATGCTGCTAGTCTCTCGGTCAGGGAGGAAGAAGGTCGAAGA
mCHERRY_Barcode_1463	TCGTGTGTGACTGTGCATGTGGCAGTATCATGCTGGGTCATCGTCGAACTAGGACGCAGT
mCHERRY_Barcode_1464	CGCAGGCTCAGGGACATTCTTACAGTTAGTTGGAGATTGACACAGGATCTATGAGTCACT
mCHERRY_Barcode_1465	CACTCCCTCATTCTCACTCTTGGACTGACATAGTCCCTGTCTGTCGGAGTCACACTAAGA
mCHERRY_Barcode_1466	AAGTGGTTGAAAGTGAAAGAGGCTGCCTCTAGCTCTTTGACTCTCAGAGTAGGACACTGT
mCHERRY_Barcode_1467	TCCTCCTAGTGGGAGACTCAGGGTGACTCACCGAGTATGAGGCTGCCACTCTCACAGAGA
mCHERRY_Barcode_1468	GCGAGTAACTCGCTGTCAGAAACTGTTTCAACGAGTTTGTTAGACTGAGACGGAGTGTGA
mCHERRY_Barcode_1469	ATGACTTTCATTGAGGGTGACCCACCGTGTGCCAGGGTCTGCCTGATTGACGGACAGTCT
mCHERRY_Barcode_1470	GAGAGGCTGAATGTCAAACTATCACGTTGTATCACATTGTGAGTCTTAGTGTGAGCTAGA
mCHERRY_Barcode_1471	CTGAGCGTGATCCACAGTCAGACAGCCTCAGGGTGCGTGACGCTGATTCTCTCACCATGT
mCHERRY_Barcode_1472	CTCACGTACTGGCTGATTCATTCACAGAGATGCAGTTAGTAGGTGGGTCATTGTCGCTGA
mCHERRY_Barcode_1473	AACAGCTAGACTGTGAGTCTTGGTGGTAGTGACAGGTTGATAGTGAAACAGTCTCATTCA
mCHERRY_Barcode_1474	TAGTGGAACACGCTGGAACATTCAGTTAGTGACAGGGTGTGTCACGGTGTGCCTGTAAGT
mCHERRY_Barcode_1475	TGCAGGTAGATGGAGCCTGATTCAGACAGTGAGACGCAGATTGTGATACAGCGAGGGTGA
mCHERRY_Barcode_1476	TTCAGAGTCTTCGTCTAACTATCACTTTGTCAGTGGAAGAGTCACTAACAGACTGTGTGA
mCHERRY_Barcode_1477	ACGTGCTAGAGTCAGCGTGTCGGTGTGTGTCTCTGAGAGATTGTCGGTCATTGTCTGTCA
mCHERRY_Barcode_1478	CGGTCGGTCATTGACATTGATAGTGACTCAATCACATTCTTTCAGTGTGAGAGAGTGTGT
mCHERRY_Barcode_1479	AGCTCGAACTACGTGTTACACTCAGTGAGATGCACATTCATGGACTTTCAGCGAGGTACA
mCHERRY_Barcode_1480	GTGAGAGTGTGGGTCGTTCTATCTCTGACTCCGAGCTACAGGCACAGAGATTGTCAGACT
mCHERRY_Barcode_1481	GGGTGTATGTAACACCGAGACGGTGAGTGTATGACGATCTATCAGTGTCATGGAGGGTCT
mCHERRY_Barcode_1482	TGCACGAAGTTACTGGGTCTAGGAGCTACTCAGACAATCTTACACTTAGTTACACTGTGA
mCHERRY_Barcode_1483	GGCAGCTTCTTCCAGATTGAATGACGTAGAGTGAGTCAGACGGACTGACACTCACATAGA
mCHERRY_Barcode_1484	ATGAGTGAGTTTGAGGAACTGGCTCCGACATCCAGCATGTTTCTGGTACTAGGAGCGTGT
mCHERRY_Barcode_1485	GCGTGGTTCTGTCACCGAGAGGCTCTGTGTTCCAGGCTCAGGGAGATAGATAGTCTTACT
mCHERRY_Barcode_1486	CTCACGAAGACGCAGTGAGTCCCTCCCAGACGCAGTATGAGTGAGCGACAAGCTGAGTCT
mCHERRY_Barcode_1487	CAGAGACACTGTCACTCAGTTCGACGGTGAGTGTCAATGTAGCTGGGTGTATGTGAGACT
mCHERRY_Barcode_1488	CCGTGAAACTTTGTCTTACTCTCTCATAGTACGACGAAGAGAGTCCGAGACTCTGTTTGA
mCHERRY_Barcode_1489	TGCTCACTCAACCTCGGTGATTGAGTTAGACAGTCTGAGTGTGAGGGTCTGAGACTGTCT
mCHERRY_Barcode_1490	CCCTGCGACTACGTGCGAGTTTCTCGGAGTTTGTCGCTGTTTGTGTATGTAGGACTGAGA
mCHERRY_Barcode_1491	TAGTCGGACTGTGTGGAACAGTCAGGGTGACTGTGGCACTGTCTGTTTGTGGCTGTTAGT
mCHERRY_Barcode_1492	CACTGATTCAAGCAGTGAGTGAGTCCTAGTTTGTCCTACTTACAGTGTGAACGAGATACT
mCHERRY_Barcode_1493	ACCACCGAGTTACTCTTTCTGTCTCTAACTCCGACATACAGTCTCCTAGATGGACCATGA
mCHERRY_Barcode_1494	GACACGCACTGGGTCATACATCCTGGTTCTCTGAGGTAGAATGAGCTTGTTCGACACACA
mCHERRY_Barcode_1495	GAGACCGAGTAACACATTCTGTCTGTTTGAAAGAGCGTGTTCCAGCAACAGCGAGTGACT
mCHERRY_Barcode_1496	GTCAGGTTCACACTGCTAGTGTGTGAGTGATGGTGATTCTGTGTCTCACTTAGTGACACA
mCHERRY_Barcode_1497	ACGTCTGTGAGACTGCCACATTGTCGTAGTGTGACAGTGACTGAGTTTCTAAGACGCAGA
mCHERRY_Barcode_1498	GCCAGTCACATGGACTGTCAGAGACCGTGAATCAGCAACTTGCTCAATGTTAGACACTGA
mCHERRY_Barcode_1499	TTGTGATTCTTACACAGACTGGGACTCTCTATGTGCGAGACTCTCACACTGAGAGGCTGA
mCHERRY_Barcode_1500	GGCTGCCTCACCCTGGAAGTCACAGGGTGACTCTGCTAGTCTGTCGTTGTGCGTCGGTCA
mCHERRY_Barcode_1501	CTGACTCACTTGCTCACACAGGCTCAGTCACACTCCGTGTAGCAGAAAGTCTGTGGTTCA
mCHERRY_Barcode_1502	CAGTGAAAGAAACTGCGTCTCGCTGAATGTGGGTCCTTGTGGCACCCTGAAAGAGGTTCA
mCHERRY_Barcode_1503	TTCTGAAACTCGGTCATTCAGGGTGGGACTGGGTGTGTCAGTGAGGTTGATTGTGTGTGA
mCHERRY_Barcode_1504	CAGAGATAGAGAGTCGGAGATCGTCGCAGTTGCTGGTAGTGTCAGTCAGAAGGTGGTACT
mCHERRY_Barcode_1505	GGCAGGATCAGTGTGGATCTTACAGTATGTAGGACGTAGAGGGTGCCTCAACCAGGTTGA
mCHERRY_Barcode_1506	GTGTGCGAGTGGGACACTGTATGTGGGTGTGCGTGTGTGTCTGTGGCAGATGCAGGTTGT
mCHERRY_Barcode_1507	CCCTCAGACACTCTGTTTGAGGCTCGCAGAGGCACTAACATCCAGTGTGATTCAGTTTGA
mCHERRY_Barcode_1508	TCGTGGCTCTTACTCTTAGTTCCTGGTTCATTGTCGGTGTGGGTGTAACAGGGACCAACA
mCHERRY_Barcode_1509	GAGTCGGTGAAGGACGATGTCGCTGACACTCCCAGCTTCAGTGAGATTGATTGTGTTTGA
mCHERRY_Barcode_1510	GGCTGGCTGATACTGCCAGATTCAGAGTGTCTGTGTTACACAGTCCGAGTGCCTGTTTGA
mCHERRY_Barcode_1511	GTCTGCGAGTTTGAGGTTGACACACGGTGTGCCTGGGTCATCGTCAGTGTTAGTCACAGT
mCHERRY_Barcode_1512	GACTCTGTCTTACTCTGAGTGCCACATACTAGCTGTGTCTTACACTGAGAAACACAAACT
mCHERRY_Barcode_1513	GACTGCATGTCCGTGTTAGTGGGTCCGTGAGTGACCGAGAGACACATAGTTTGTGGCTCA
mCHERRY_Barcode_1514	AACTCCAAGATGCACAAACATTGTCTGTGTTAGTGTTTCATACACAGTGTGAGAGTCAGT
mCHERRY_Barcode_1515	CAGAGGGTGTCTGTGCTTGTACGTGGGTCTGACAGGCTCATAGTGGTACATGCACGATGT
mCHERRY_Barcode_1516	TGGTCATAGAACCTCTCACAGTGAGTGTGTGTGTGTTTGTGCCAGACTGAAGGAGGGACA
mCHERRY_Barcode_1517	GTGACAGTCAACCTGCCACATGGTCAGTCACAGAGATTCATACAGCCAGTGCGTGGGACA
mCHERRY_Barcode_1518	CGGTCACACTTCGTCGTTCTGAGACGCAGTGTCAGTGACAGGCTGATTGATCGACCGACT
mCHERRY_Barcode_1519	GTGACTGTCTGTCTGCTTGATTCACAAAGTTGCTCTATGTGTGTCGTTGTTTGTGAATCT
mCHERRY_Barcode_1520	CTGACCGTGAACCACGGACAATGTGTATCAGACTCGATGAGGCAGATTGATCCTCTCTCA
mCHERRY_Barcode_1521	GTGACGATGATAGAGTCACTGGCAGGTACTAGCAGTAACTGACTGAGACATCCAGGCAGA
mCHERRY_Barcode_1522	CAGTGGTTCAGCGAGTCTGATTGACCGAGAAACAGAATCACACTGTTACTAGCTCTGTCT
mCHERRY_Barcode_1523	GACTCGCTGTAACTGGAAGAAGCACTAAGTCCGAGCTTCAACCTGCTTGTGCGTGCTAGT
mCHERRY_Barcode_1524	TGGAGTTTGTGCGTGCTTCTAAGTCGTTGACCGAGTTTGAGGGACGTTGTGGGAGGTACA
mCHERRY_Barcode_1525	GAGTGAGTGTACGTCTTAGACGGTGAGAGAGCGAGGTACAGCCAGTTTCAACCTGACTGT
mCHERRY_Barcode_1526	ATCTCGTAGAGCCTCGCTCTCGGACGTACATGGACGAAGAGGGACTTTGTTTGACGGAGA
mCHERRY_Barcode_1527	CCCACGTAGTGTGTCACAGATTGTGTGAGTTCGTGTTAGACAGACTAAGTCTGAGCAACA
mCHERRY_Barcode_1528	GTCACGCTCTTGCAGATTGATTGAGGATCTGTGAGAAAGTATGTGAAAGTTGCACAATCA
mCHERRY_Barcode_1529	TCCACGCTCTTTGTCCTACAGGGTGTATCTGGCTGTTTCACACAGGATGTTTCAGCGTGA
mCHERRY_Barcode_1530	TGGTCTTAGAGTGAGTAACTACGAGATTCAAGCACAGTCATACTGCTTGTACGAGTCTCT
mCHERRY_Barcode_1531	ACCTGTTTGATGGACATACACCCTGCATCAGACACTCACTCGCTCCGTGTGTCTCAATCT
mCHERRY_Barcode_1532	CAGTGTTTCATACTCTATCTTCGAGTAACAAAGTCGCTGATTCAGTTTCATTGTGGGTGT
mCHERRY_Barcode_1533	GCCAGCGTCAAGGAGTATGAGTCAGGCAGAGTGTCGTTGAAGCTCATAGACTGACGGTGT
mCHERRY_Barcode_1534	GTCAGAGTGTGTCTCCAAGATTGTGAGTGACGCTCAATCAGCGTGAGACAATGAGTATCA
mCHERRY_Barcode_1535	GACTGTGAGTAGCTCTGTGAAGCACAGAGTAAGTGGTAGAGAGACTTAGTTCGTGACAGT
mCHERRY_Barcode_1536	TCCAGTCAGTTAGACCCAGTACGACTATCTGGCACGCAGAGACTGAGTGAGGCAGAGTGT
mCHERRY_Barcode_1537	CTGAGTGAGTCTGTGTGTGTGAGTGAGACAAGGAGTGTGTGGCACCAACAAAGAGCGAGT
mCHERRY_Barcode_1538	CTCTCGGTGAGTCAGGATGAACGACGTAGTAAGTGAGTCATGGACTTACTTTGACCGACA
mCHERRY_Barcode_1539	CCGAGTGACACCCACTTTGAGTGTGTCAGACCCTCGTACTGGGTCCAAGAGTGACTGTGA
mCHERRY_Barcode_1540	GTGTGGTAGTTCCTGGCACTTAGAGGCAGTTACTCTGTGACGGAGGTACAACCTCATACT
mCHERRY_Barcode_1541	CTGACTTTGTGTCTGGGACTGAGACTCACATTCTCGTAGAGGGTGAGAGTGAGACTAAGA
mCHERRY_Barcode_1542	CCCAGGGTGAGACACACACTGAGTCAATGAGTCACAATCAATCAGGTACACCGAGGGTGT
mCHERRY_Barcode_1543	TCCTGGTTGTGGGACCCTCATAGTGTGACTATGTGAGAGTTCCAGCCTGACTCAGTGAGA
mCHERRY_Barcode_1544	TTGTCACAGTAGGTGTCTGTTTCACTCACTCGGTCGGTCTGGGTGGATGAGCGACGGTGT
mCHERRY_Barcode_1545	TCCAGTAACTCACTGCATGTTTGTGATTGTAACTGATTGAGGGACAGTGTTAGAGCGTCT
mCHERRY_Barcode_1546	CACACCCACTGTCACCCAGTAACTCGAACTGGGTGATAGTCTCTGTCTGTGCCTGCTTGA
mCHERRY_Barcode_1547	AGCACAATGTAACTCGTAGTCTCACCATGTAACACACAGTTTCTGTAAGTCCCTCAGAGT
mCHERRY_Barcode_1548	ACGTCCAAGTTCCAGAAACAGTGTCGAACAGGGTGAGACTATGTGCTAGAGTGTCAATGA
mCHERRY_Barcode_1549	ATCACTCAGAGAATGTGAGAGCCTGCTTGTAGGTGCGTGTGTGTCCCACTATCACAGTGA
mCHERRY_Barcode_1550	TACTGTATCTGCGTCAATGTTTCACCATGTTAGACTATGAGCCTGTATGTGGGAGTGACT
mCHERRY_Barcode_1551	TTGACTATCTTCCTGCGTGAAGGTCGGTCTTTGAGACAGTCTGACATAGACGCTCCGTGT
mCHERRY_Barcode_1552	CTCTGGGTCAAACAGGCTCTGTGAGGGAGAATCACTTAGTACGTGGTTCTCTGAGGGAGT
mCHERRY_Barcode_1553	TCCTGTGTCTTCGAGGATCAGTGACCTAGAGAGTGCGTCACTCTGGGTCTAAGTGGCTCA
mCHERRY_Barcode_1554	ACCTGGAACATTCTCCTACTCGCACAGACATAGACGATGAGCCTCCGAGTTTCAGGTTGA
mCHERRY_Barcode_1555	AGGAGAATCACTGAGGCTCACCCAGTTTCAATGTGCTTGACCGACGGTGAAGCAGCATGT
mCHERRY_Barcode_1556	GTCTCAGTCTTGCAGTCTGTTAGACAATGAGAGACATAGATAGTGTTTCTTCCTCGGACT
mCHERRY_Barcode_1557	TGCTGCATCACAGTCAAAGTGGGAGCTTGATAGTGGGAGTCCCTGGATGAAGGACGCACT
mCHERRY_Barcode_1558	TCGTGTGTGAGCCAGGTTGACGGTGTCTGTTCGTGTGACTGCGACATTCTTTGAGGGAGA
mCHERRY_Barcode_1559	CGCTCGGTGTGTGAGCTACTACCTGATTGAGCCACTATGTTACAGGGTCATCGAGGGTGA
mCHERRY_Barcode_1560	CGGTGGTTGAAACAGTAAGATGCACACTCAACCACACTGAAAGTCCATGTTGCTGAGACT
mCHERRY_Barcode_1561	GAGTGGAACAACGAGTCACTCGCTGTGTGATTGACCCTCTGAGAGATAGTTGCTCTCAGA
mCHERRY_Barcode_1562	GGGAGGGAGAGGCACCAAGAGAGTCGGTCTATGTCACACTGTGTGAGTGAAAGTCAATCA
mCHERRY_Barcode_1563	GTGACCAACTCGCTGATAGACGCAGGGTGTTGCACTATGTCCGAGTTTCAGTCTGGCACA
mCHERRY_Barcode_1564	CAGACTCACTTTGACATTCACAGTCTGTGTTCCAGGGACTGTCTGGGAGTGACAGGATCA
mCHERRY_Barcode_1565	CACACACACTGTGTGGAACTCCGACAGTCTTAGTGTGTGATTGACAGAGTGCCACTTACT
mCHERRY_Barcode_1566	ACGACGTACAGGCACAAACTGTGTCAAACATGCTCCTTCATGCTCTTTCAGTCAGTAACA
mCHERRY_Barcode_1567	GGCTCCAACAATCAGAGTCTTTGAGGCACTTGCTGCCAGTTACACTCTCATTCACACTCA
mCHERRY_Barcode_1568	CTGTCAGACTCCGTCCCTCTCCCAGGTTGAGCGACGTAGATGGTCTATCTAACTCCGTCT
mCHERRY_Barcode_1569	CTGTCATAGTGTCAGGTAGTCGGTGCTTGACAGTCAGAGTTCGTCTTAGAGGCAGCGTGA
mCHERRY_Barcode_1570	AGGAGAGTGTACCTCTCTGATACTCTCTGAGTCTCGCTGTCTGTGCGAGTGCCACATTGA
mCHERRY_Barcode_1571	GCGAGATACTACCACCTAGAGACTCGATGTCTGACCTAGTGCGTCTTTGTGCCAGTATCT
mCHERRY_Barcode_1572	GCCTGCTAGATGGACGTTGTACGTCCTATTGGCTGTCTGATTGTCGCACAAGCAGAATGA
mCHERRY_Barcode_1573	AGCTCCGTCTATCTGTTTCAGGCTCCTTGAGCCAGGTAGAACCAGAGTGTTTGTGGTACA
mCHERRY_Barcode_1574	ATGACACAGATCCACTAAGTGGGTGTTACACACTGCCACTCGCAGAGAGAAGCAGTGTGT
mCHERRY_Barcode_1575	GAGACAATCATCCACGTTCACTGTCTCAGTTTGACTTAGTGAGACGCTCAGACTCGTACT
mCHERRY_Barcode_1576	ATCTCAGTGTCGCACCGAGTGGCACCGTCACCCAGCTAGTGTGTCCCTGTGGGTCTGTGT
mCHERRY_Barcode_1577	AGGTCAGAGACTGAGTTTCAAGGTGTTACATGGTGTATGTAACTCGTTCAGGGAGGGAGT
mCHERRY_Barcode_1578	CGGTCTGTCTACGTGTTAGTTGGAGGTAGTGTGAGGATCTGACACGAAGTGCCTGAGTGT
mCHERRY_Barcode_1579	GGCTCGGACTGACAGTTTGTAGGTCATTGTTTCACCTACTAAGACACTCATTGAGAGAGT
mCHERRY_Barcode_1580	CTGTGACAGACCGTGGAAGTGGGAGACAGAGACTGAATCAAACTGATTCACTGACGCTGA
mCHERRY_Barcode_1581	TGGAGCCTGAGTCACGGTCTGGCTGGAACTGAGACAATCTGACTCTTACTGTCAGGCAGA
mCHERRY_Barcode_1582	CTGACCCTGTCGGACTTTGTGTGAGATTGTTTGTGAGTGTAGGTGAAACTGGGAGTGACA
mCHERRY_Barcode_1583	ATGACCATCTGTCACTCTCAATGTCCCAGACGGACATTCTGCCTGCCACATCGACCAAGT
mCHERRY_Barcode_1584	ACGTCATTGTTTGTCTCTGAGGCACGCAGTGGGAGTGAGTCCCTGATTCTCGGAGTATGT
mCHERRY_Barcode_1585	TCGAGAATCAACGACCCAGTGTCAGGGAGATCCAGTTACATACTCGGAGATTGAGGAACA
mCHERRY_Barcode_1586	ACGAGGCTCAGCGTCGGTGAAGCTCAAAGTACCTGGTACATACAGCGTCTTCCTGGCTCA
mCHERRY_Barcode_1587	AGGTCGAAGTTAGTGTGAGTTACTCTCAGTAACTGAATGATAGACGATCTTGCACAGTGA
mCHERRY_Barcode_1588	GAGTGCTACTAGGTCTGACTGCCTGTGTCAGAGTGCATCATTGAGTAAGTTGGACAGAGT
mCHERRY_Barcode_1589	GCCTCGATGTCACTGGCACACCGAGTTTCTGTGTCTAACAACCACGTTCTGACACGCAGA
mCHERRY_Barcode_1590	GGGAGGGTCTGTGAGCAAGTAGGAGAAACTAGGAGGAAGAGTCAGTGTGATGGTCGCTGA
mCHERRY_Barcode_1591	GGGTGCATGTGGGACGGAGTGCGTGATAGAAGCACGGTGTTGGTGAGTCTTTCAGGGTGA
mCHERRY_Barcode_1592	CGCACGAACAAGGACGTTCTGCCACAGAGAGTCAGTGAGTAGGAGTGACAGGGTGGTTGA
mCHERRY_Barcode_1593	GTGTGTTAGTTTGAGCGTGTCTGTCATAGTGTCACCGTGTACCAGTGTGTTACACAGTGA
mCHERRY_Barcode_1594	TGGTGCAAGATAGTCGGACTTGGTCCAAGTCGCTGTTTGACTGTGCGTGTACGTGGATGT
mCHERRY_Barcode_1595	TGCAGTGTCATGGTGGATCACGCTGTTAGATTCACAGTGTAGGAGACACTGCGTGGGTCT
mCHERRY_Barcode_1596	CCCTGAATCATGGTGCGTGATGGAGGAACAAAGTGTCTCATTCACATAGATGCTGACACA
mCHERRY_Barcode_1597	ACCACTATGATTCACCAAGTTAGAGTGACTTCCTCAGAGTTGCTGGGACTAAGACAATCT
mCHERRY_Barcode_1598	GTCAGCCACTGCGAGTATGATTGTCTAACTTTGACTGAGTTTGAGATAGTTCGACTGTGA
mCHERRY_Barcode_1599	CTCTGGCTCAACGTGATTCATTGTGCTAGTCTGAGTAACAATCTGAGTCACAGTCATTGT
mCHERRY_Barcode_1600	TGCTGCAAGTGACTCTTAGTGTGTGTTACTAAGTGCGTCTACGAGTTTCATACAGGATGA
mCHERRY_Barcode_1601	ATGTCACTGATGGTGAATCAAGGAGGTTCTATGTCCCTGTGGGATGGTCATGGACCCACA
mCHERRY_Barcode_1602	AGCAGGGTGAAGGTGTGAGACGGTGCCTCATGCAGCGTCAGAGTCCATGAGGCACTCACA
mCHERRY_Barcode_1603	TCGACTCACACTGAGCGTGATAGAGTTTCATGCTCGGACTGGGTGCCAGTTGCTGTAACA
mCHERRY_Barcode_1604	TGGTGCATGTCAGAGAGACTCCCACGTTGTTTCTGCAAGTGCCTGTATGTCTGTGGGACA
mCHERRY_Barcode_1605	CAGACTGACTTCCTGGGACTGGCACATACAGTGTGACACTTTGACTATGTACCACTTACA
mCHERRY_Barcode_1606	TACAGTATGAGACAGTAAGTCGGTGCTTCTGTCAGCAAGTGGGTCGCACAACGAGGGACT
mCHERRY_Barcode_1607	TCGTGCATGTGCGTCGCTGAAACAGAATCTCTCAGATTGTAAGTGGTTGTTTCAGCGACA
mCHERRY_Barcode_1608	TTGACTGTCTGTGTGAAACAGAGAGAAAGTAAGAGTATGATGCTCCGAGTACGTGAAAGA
mCHERRY_Barcode_1609	CGCTCCAAGACTCTGATTCAGCCTCATTGTTGGAGCGTCTTTGTGTCTCAACCAGGCAGT
mCHERRY_Barcode_1610	CTCTGTTAGTGAGTCTCAGAAGCAGTGTGTGGGTGCATCAGGCAGTCTCTTTGTGGTAGT
mCHERRY_Barcode_1611	TCGTGTTTGTCAGAGATTGACTCTCATAGACCGTCAGTCTGTCTCACTCTATGTGAGAGA
mCHERRY_Barcode_1612	GTCACATAGAATGAGACTCTACGAGAGTGTTCCAGTGAGACGGAGTGAGTGGCTGGGTGA
mCHERRY_Barcode_1613	CCGTGCATGTTGGTGGGTCTCGCAGAGTGTTCGTGTGTCATGGTCGCAGATCCTGCATGT
mCHERRY_Barcode_1614	CTCAGCTTGAGCGAGGAAGAACGAGCGTCTAAGAGGCTCATCGAGTTAGACAGTGCATGA
mCHERRY_Barcode_1615	CTGACGAAGAGACTGTTAGTTTGTGTGTGACTCAGTGAGTTGCACTATCATGGAGGGTGA
mCHERRY_Barcode_1616	GCGAGATTGAATGACCGACTACGTCAATGAGTGAGTCTGATGCAGTATCTCGGTGGGAGT
mCHERRY_Barcode_1617	GGCTCTTTGATACTCTATGTTGGAGCCAGTTTGACAGTCTTAGAGTTTGTGAGTCAAAGT
mCHERRY_Barcode_1618	AGCAGATTGTTTCTGGATGAAACACTCAGTATCACAGTCAACCACCCTCTACGACATACA
mCHERRY_Barcode_1619	TGGAGGCTGTACCAGGGTCAGTCACACTGTAACTGGGTGATGCTGGTTGAGGCAGCGACT
mCHERRY_Barcode_1620	AAGACTCTGACACACTCTCAAAGTCTCTGAGCGAGTCAGTGTCTGTAAGTCTGTGGCAGT
mCHERRY_Barcode_1621	CTCACATTCTGTCTGACACATGCACCGAGATACTGGTAGAAACTCTCTGTAGCTGATTGA
mCHERRY_Barcode_1622	GTCACAATGAATCTGAGAGTTCGTCTGAGTAGGAGGTTGAGTGTCTGACAAGGAGGAACT
mCHERRY_Barcode_1623	GGCTCCCACTCACTGTTTGTCTCTCGGACTCAGACAGTCTAAGACATTCTAGGTGAGACT
mCHERRY_Barcode_1624	TTGAGTGAGATAGAGGTAGTTGGAGGCTGTTTCAGATAGTGACTCTTTCTTGCTGTTTGA
mCHERRY_Barcode_1625	GAGAGAGAGATAGACCTAGAAGCTCTCTGATAGTGTATGTAGGACCAAGATGGTGGTTCA
mCHERRY_Barcode_1626	GCGAGGGTCTTTCACTCACAGTCTGATAGTGGCACTCTCATTCAGTAAGTAAGTCAATCA
mCHERRY_Barcode_1627	GGCAGTGAGTGGCTCTCAGTGGCAGGAAGACTCTGTGTCTACGAGCGTGAGGGAGCTAGT
mCHERRY_Barcode_1628	GCGTGTTACAGAGACTATCTTAGAGCATCTTGGACAATGTAGGTCGCAGAGACAGGTAGA
mCHERRY_Barcode_1629	GTCACGGAGTTAGTCCGACACGCACTAAGTTGGTCGTAGAGCGACGTAGTGCGAGAGTGT
mCHERRY_Barcode_1630	GACTCAGTGTGGGTGGGTCTACGAGTAACTGGCTGTGTCATGGTCACTGAAAGTGGGAGA
mCHERRY_Barcode_1631	TCGTGAGTCATCCTGAGTGTTACTGCAACTTCGACTGTCTGTGTGATACACTGAGCTAGA
mCHERRY_Barcode_1632	GAGACATAGTCCGTCAATCAATCTGAAACTTTCTGTTTGTCGGTGAATCAGCCTGCATCA
mCHERRY_Barcode_1633	ACGACCATCATCCTCTTTCTCCGACGGACACTGAGGGTGACGGTGATTGATGGTGGCAGT
mCHERRY_Barcode_1634	TGCTGCTAGAGACACCTAGATAGTCGGACATAGAGTCTGATAGTCCCTCTCGGAGAAAGA
mCHERRY_Barcode_1635	TGCACAAACAGCCAGGGTCTTTCTGCAACTGAGAGCAACATCCTCATAGTTACAGTGACA
mCHERRY_Barcode_1636	GACTCTAACAGGCTGTCACTTAGAGCCTGTAGCTGGGACATCGTCCATCAACGAGGATCT
mCHERRY_Barcode_1637	CGGTGACACTGTGTCTGTGATACAGGGAGTATGAGTATCTCAGAGTGAGTGGCAGGGTGT
mCHERRY_Barcode_1638	GGGTGGCTGAAAGACTAAGATTGACGTAGTTAGTCTGAGTGTCACTCTGTGTCTCTTTGA
mCHERRY_Barcode_1639	TGCACAATCTAGGACTGTGTAGCTGGTAGTCGCTGCGTGATGCAGTAAGTCGCACCAAGT
mCHERRY_Barcode_1640	CGGTGGGTCAATCAGTATCATACTGCTACAGCGTCTTAGATTGAGTCTGTGGCACGCAGA
mCHERRY_Barcode_1641	ACCAGAATCTATCACGTTCAAACAGCGTCTATCTGTTTCACTGAGGGTCTGGCTGTGTGA
mCHERRY_Barcode_1642	CGCAGCTAGTGTGAGAATCTGAGTCTGACACTGTGATAGTATGACTGTGAGGGAGACACT
mCHERRY_Barcode_1643	CTGTCGGTCTCCCTCTGTGACAGTGCCTCATTGAGATACTCGCAGGGTGAAGGTGCCTGA
mCHERRY_Barcode_1644	CCGTCTAAGAAGCTGTGTCTTGGACATACAGGGTGTGTGTTTCTGTATCTGCGTGCGACA
mCHERRY_Barcode_1645	GAGTGGCTGACTGACTCTCAACCACTCTGAGAGTGTAAGTCTGTGGCTGACGCTGTAAGA
mCHERRY_Barcode_1646	CACTGGGTCTGTGACAAACAATCACCTAGAAAGTGTATGTCAGTGCAAGAGGCACGGACA
mCHERRY_Barcode_1647	CGCTCCCAGTCTGTGAGTGTGACACTCACAAAGACAATGATGGTCTATCAGACAGGTTCT
mCHERRY_Barcode_1648	GGCAGACAGAATGTCGTTGTTTCTGTGTGTGTGAGGGTCTTTGTCGCTGTGGCAGAATCT
mCHERRY_Barcode_1649	GTCACCAACTGCGACTGTGTACGTCTGAGAGGCTGATTCAAGCTGATAGAGTGACTTAGT
mCHERRY_Barcode_1650	CTCTCATACTGGCTCTCAGTGACACACACAACCTCCTTCTGGGAGTTACTAGGAGTTTCT
mCHERRY_Barcode_1651	GTCTCGGAGTGCGTGTGTCTGTGAGGTACTATCTGGAAGTCGGACCTTCTACGTGGTAGT
mCHERRY_Barcode_1652	AACTCTGAGAGACTGAAACTATCTGGTTGAGGGTGAGTGTCAGACTTACTAGCTGGCTCA
mCHERRY_Barcode_1653	CACTGCGTCAGGCTCGCTGTGTGACGTACAGACAGTCTCATCGAGGGTCATGGACCCAGA
mCHERRY_Barcode_1654	CACACTCTGTTTGTGATTGAAAGTCGTTCACCGTCTAACTGGGACTAAGACACACCGTGT
mCHERRY_Barcode_1655	GAGTCTTTCTAGCACCCACATCGAGAAACTGTGTGAGTCATGGTGTTTCATCCTGCGAGA
mCHERRY_Barcode_1656	CTGTGGTTGAAAGTCGTAGTTTGTGGTTGAGAGTGCCTCTAACACGGACTAGGTGTTAGT
mCHERRY_Barcode_1657	TCGTGTAACTACCTCGCAGTGAGTCTATGTAACAGGTAGAAGCTGCCTCAGAGAGGATGT
mCHERRY_Barcode_1658	AGCTGGCTCAGTGTGGGTGTTTCTCCAACTAACTCGGAGTTGGAGTTTGTAACACAGTCT
mCHERRY_Barcode_1659	TCGAGTGAGTCGCAGCCAGTAGCTCGTAGATACAGGTAGAATGTGAGACATGGTCGGTGT
mCHERRY_Barcode_1660	TGCTGGGAGAATCAGTCAGTAAGTGGTAGTCTCACTTTGACCGTCAATCTGACTCGGAGA
mCHERRY_Barcode_1661	CAGTGGGACATCCTGTTTGACACAGGCTGACTGTGGTTCATGCTGACACATGGACTGAGT
mCHERRY_Barcode_1662	CCGTCTCACATACTGGGTGTGCGTGCATGAGTGTGACAGAAAGTCGATGAATGTGGGTGA
mCHERRY_Barcode_1663	GGCTGGTTGAATGAGAGAGAAACTGGTTCTTACACATAGTCTGTGTTAGTGGGAGACTGT
mCHERRY_Barcode_1664	GTCACGCACATGGTCGAAGTTGGTGCTTCTTCGAGATAGTAGCACATACTCTCTCTTAGT
mCHERRY_Barcode_1665	AACTCCGTGAAGCAGCGTGTCACTGACTCATTGTGAGTGTCCCAGAGAGTGAGTCTATCT
mCHERRY_Barcode_1666	GGGAGACAGACGGAGGAAGTATCAGGATGAAAGTGTCTGTCGGACTTAGACACTCTGAGA
mCHERRY_Barcode_1667	CCCACAGAGAGTCTGTTTGAGCCAGCAAGACGGAGCGTGATTCACTTTGTCTATGGAACA
mCHERRY_Barcode_1668	GCGACTGAGTCAGTCTGTCTGGGAGCTACATAGTGGAACTAAGTCGATGAGTGTGGTAGA
mCHERRY_Barcode_1669	TGCACAAAGTACCTGTAAGTGGCAGTCAGTGAGACGGACTAGGTGGTTCAGTGACGGTGA
mCHERRY_Barcode_1670	ACGTGACAGAACCTGTATGAGCCTCAGTGTTTCAGCGAGAGCGAGTAAGTTGCTCGGTCA
mCHERRY_Barcode_1671	CCGTGCAACAGTGACGATCATACTCCGTCTACGAGGTACTGCGACGATCATGCACTAAGA
mCHERRY_Barcode_1672	GCGACCGTGATTGTCAATCTTACACGAACTGGGACATTGTATGAGCGAGTATGTCTCACA
mCHERRY_Barcode_1673	GTCACGGTGTTCGTGCGAGTCGGTCGCTGAGGCACCTTGAACCTGTTTCAGTGTGGTTCA
mCHERRY_Barcode_1674	GAGAGTGAGTGTCAGCGTGATCGTGGAACAATCTGGGTGTCAGACTATCAATGACGGTCA
mCHERRY_Barcode_1675	GCCTCGCTGATTCAGGCAGAGGGTGTCACAATGTCCTAGTGTGAGGCTCAACGACGGTGA
mCHERRY_Barcode_1676	TGGAGGCACAGTGTGACACTGTCTGGCTCTTCCACTCTGATCGTCAATGAAGGAGGAAGT
mCHERRY_Barcode_1677	AGCAGCGAGTCCCTGTTTGTGACAGGTTCATGGTGTTTGAGGCACGATGAGCCTGTAACA
mCHERRY_Barcode_1678	GGCAGTGAGTCCCAGGCAGTTTCAGTGTGTGAGTGCTAGAAGGAGTAACAACGTCTATGA
mCHERRY_Barcode_1679	TGCTGCCAGACGGTGTATCTGGGTCTATCTTTGTCAATGACTCACTATGTTTGAGCGTGT
mCHERRY_Barcode_1680	TTCACCAAGTAGCAGTCTCAATGTGGTTCTGTCTGCGTGAGTCTCGATGTATGTGGCAGT
mCHERRY_Barcode_1681	CCGACTATGTGCGACTGAGTTGGTGGATGACCGACTATGTTTCAGTTAGTTACTGCGAGA
mCHERRY_Barcode_1682	ATCACTCACTATGAGGAAGATACAGAAAGTTGGAGGATCTATGTGGGTGTGGCTCTCTGA
mCHERRY_Barcode_1683	CTCAGTCTGACACAGGAAGTCGCTCGTTGATCGACTAAGTAGGAGCGTGTTAGTGTATGA
mCHERRY_Barcode_1684	GTGTGTGTCTGACACGAAGATGGACCCAGTGTCACGCAGAACGTCGTACTAGCACCGACA
mCHERRY_Barcode_1685	TGCAGCCTCTCCCTCGTACTGCGTCACTGTTTCACGCACTTCCTGGGTGTGGCAGTGAGA
mCHERRY_Barcode_1686	CAGAGTGACAACGTCCTAGTGTCTCAAAGTTCCTGGCACTAGGTCGTACATTGTGGCAGT
mCHERRY_Barcode_1687	CCCTGTGAGTACCAGTGTCAAAGAGACAGTTGCAGGAAGACAGAGGGTGTGTCTCTCAGA
mCHERRY_Barcode_1688	TGGTCGGAGAAACACAGACTGGGAGCGTCACGGTCGGAGAACCAGCGAGTATGTCAGTGA
mCHERRY_Barcode_1689	GCCAGTCAGAAGCAGCCACAGTGTCGATGTTCCTGAGTGAGTGTCAGTGAGCCTGATACA
mCHERRY_Barcode_1690	CAGACTGTCTGTGACGCTCATGGACGGAGTGGCACCTTGACTGTGATTGAACCAGGGTCA
mCHERRY_Barcode_1691	CTCAGGCAGTAAGACTGTCTAACTGGTACTTCGTCTTAGTGTGTCTTACTGTCAGGATCT
mCHERRY_Barcode_1692	CACTGTCAGTCTCAGATACATGCTCGCACTACCTGTCAGTTACTGTGTGTTCCAGCTACA
mCHERRY_Barcode_1693	GGCTCACACTAACAGCAACATCGACTTTGTGCGAGCGTGAGACACGTAGTTCCAGGTACT
mCHERRY_Barcode_1694	CACTGCGTGTGAGTCCGACTTAGTGCGTCACCCTCGTAGAGTCTGTTACTTAGAGAGTCT
mCHERRY_Barcode_1695	GTCAGACTCTTTGTCTTAGATACTGCTAGTAACTGCGTGTTAGAGTAAGTGCGTGAGTGT
mCHERRY_Barcode_1696	GAGAGACTCTCCCTCTTTCTGTGTCGTTGTTTGACGGAGACGGTCTTTCATGGTGAGTGA
mCHERRY_Barcode_1697	CGCACCCAGTTTGTCTTTGTCGGAGTTTGACCGTGTTAGTGAGAGCCACTGAGAGGCAGA
mCHERRY_Barcode_1698	AGGTCGTACAAACACAGTGATGCTCTGAGACGGTCCGTCACAGAGCTTCAGCCAGCATGT
mCHERRY_Barcode_1699	CGGACACAGTGGGAGGTTCAACCAGAATGATTCTGCATGTTCGAGTATGTTAGTCGTAGT
mCHERRY_Barcode_1700	AGGAGGGAGAGTCTCCGACAACGTGTGAGTCAGTCGGTGAGCGACCTACAGAGTCTGAGA
mCHERRY_Barcode_1701	ACCACTCTCACACTGCATGATGCAGTTTGATTCTGTCACTTGGAGGAAGACGCACCAAGT
mCHERRY_Barcode_1702	GAGAGTGAGTAAGTGTATGTGGGTCAGTGAATGTGATTGTGTCACTTAGTAGGACTGTCT
mCHERRY_Barcode_1703	GAGACAAACAGGGACTCTCAATCACTTTCAAGGACCTAGTTCGTGGTTGAATGACCCAGA
mCHERRY_Barcode_1704	TCCTCGGTCAGGCACGTTGAGGGTCCCTGTAAGTCTGTGTGCGAGGTAGTATGTCTAACA
mCHERRY_Barcode_1705	GGCTCCCACTGTCAGGAAGTGCGTGCGTGTGAGTCGTAGAGCGTCAAAGTGGGTCGTACA
mCHERRY_Barcode_1706	CGCTCTCTGATACTCGGACAATGAGTCAGTGGCTGGATGAGACACCTAGTTGCTGGTTGA
mCHERRY_Barcode_1707	GGGTGCATCAGCGAGAATCATCCACAGTGAATGTCTGAGAAGGAGGAAGAAGGTGGGTGA
mCHERRY_Barcode_1708	TGGTGAATGTTGGTCCGTGAATGTGGATGTCACACATAGTTACTGTGAGTTTGAGGTTCT
mCHERRY_Barcode_1709	ATCAGAGTGTCACAGTTTCTAGCTGGCTCTGGGACCAAGAGGCTGGTACAGGGTGATTCA
mCHERRY_Barcode_1710	GCGAGTCACAGTGTGATAGACAGTGCTAGATAGTGGCAGTTGCTCATTGATGGTGTGAGT
mCHERRY_Barcode_1711	TCCTGCCAGTCGCTGTTACTGAGAGCGTGAGGCACGAACAGACACAGTGAGGCTGGTTCT
mCHERRY_Barcode_1712	CTGAGAGTCTACCTCTCACAGGCACGTTGTTGGTGTGTGACCCTGTTAGTAGGACGAACT
mCHERRY_Barcode_1713	AGCAGGTTCAGAGACGTAGTGGCTCCGTCTAACTCATTGAGTGACGTAGTAGGAGCAACT
mCHERRY_Barcode_1714	TGGTCGTAGTACGTGGCTGTGGGAGCGACTACCTGTGTCAAAGTCTGAGATAGAGCGTGT
mCHERRY_Barcode_1715	TGCTGTAAGTCTGACGGTCAGAGTCAGTGTATGTCTGACTGAGACCATGTATCACAGTGT
mCHERRY_Barcode_1716	GGCTCCCAGTCACACTTAGAAGCACGTAGATACAGTGTGAAGGTGCAAGTGGGAGGCTGT
mCHERRY_Barcode_1717	TCGAGCGACATCGTCCTAGTAAGAGGATCAGGCTCTAAGATTCTGGTTGAGTGTGTTTGT
mCHERRY_Barcode_1718	GTCTGGTTGTACCACGCAGTCCCAGTGACTGCGTGAAACATTCACCCAGTTAGTGTGTCT
mCHERRY_Barcode_1719	GGCAGCTAGTCTCTCACAGTGTCTCCGACTTGGAGTTAGTTTCTGCTAGATAGTCGGACT
mCHERRY_Barcode_1720	GCGTCGGACTCGGACGCAGAGTGTCCATGTGCCAGCTTCACTGAGTTTCTTGGTCTGAGA
mCHERRY_Barcode_1721	GGGACGATCAGAGTCCGAGTACGTGTCTCAAGGACTCAGTGTCACGATGTGAGAGGGTGA
mCHERRY_Barcode_1722	GCCTCGCTCATACACCATGTCGCACTAAGTAACTGGCAGAGGCTGTCTCTGACACACTGT
mCHERRY_Barcode_1723	TTCACAAACTTGGAGGCTGTTTGTGGTTCAGTCACATAGAGTGTGGGTGTCACACTAACT
mCHERRY_Barcode_1724	TAGTCAATGATACAGATAGTTCGTGTCTCAGCGTGAATGAGGCTCCGACTTGCTGAGTCT
mCHERRY_Barcode_1725	ATCACCATGTCTGACTAAGATGCACCATCTAGGTGATTGTTCGTCGGACTCAGAGGAAGA
mCHERRY_Barcode_1726	TAGACGTAGTCGGTGGCTGAGCCTCGAAGATGCAGCATGTTCCACCCTCAGGGAGGGAGA
mCHERRY_Barcode_1727	ATGTCATACATAGACGTAGAAAGTGGGAGAATGTCTTTGTGGGTGGCTGTTAGAGGCTGA
mCHERRY_Barcode_1728	GTCACGGAGTGTGACGTTCAACGTCGGAGAATCAGCGTCTAAGTGTCACTTGGAGCGTCA
mCHERRY_Barcode_1729	CTCAGTTAGTAGCTCTATCATTCTCTGTGTGTGACTTAGTCCCACACTGAGTGACCTACT
mCHERRY_Barcode_1730	GACAGTGTGAAAGTCGCTGACCGAGGTTGTTTCTCGATCATAGACTATGAGCCAGTGTCT
mCHERRY_Barcode_1731	AGCAGCCAGACCCACGGAGTTAGACGCAGTCAGTCAATGAGGCAGACTGTTTGTGGAACT
mCHERRY_Barcode_1732	CTCACTGTCAGTGTCAGACATACTGATTCAGGGAGGTTGTTAGTCAGTCTCAGTGCGAGT
mCHERRY_Barcode_1733	ATCTGCATGATAGTCATTCTCTGTCATTCAGTGAGTCAGAAGGTGGTTGATGCTGGCTGT
mCHERRY_Barcode_1734	CTCACTCAGAGGCTCACACTATGTCAGTGAGACTGGGTGTGTCTGAAACTAACTGTTAGA
mCHERRY_Barcode_1735	CCGACTGTGAATCTCGCAGAGGGTGTCACAAGCTGTGTCATTCAGGCAGTGGGAGCCAGT
mCHERRY_Barcode_1736	ATCAGCCAGTTCGTCGATCATAGACATAGTGGCTGTTAGTCGGTCGTACTGGGACACTGT
mCHERRY_Barcode_1737	TACAGACTGTTCGAGTATGACTGACGTACATACTCTGTCTACCACACTCTTGGAGTTAGA
mCHERRY_Barcode_1738	GGCTGACAGAACGTGATTGAGAGTGCCAGTGGCTGCTTGTCCGAGTCTCAGTGAGGAAGT
mCHERRY_Barcode_1739	TCCACCTTGACTCTGTAACTCTGTGTAAGTAGCAGCTTGTTTGTCCGTCTTAGTGTTAGT
mCHERRY_Barcode_1740	AAGACCCTGTTGGTCGTTGTGGCAGCCAGTCCCAGCTTCATTCTCCGACATACACGAAGT
mCHERRY_Barcode_1741	CCGACAATGATCCTGTAACTGTCAGACTGTGGGAGTGTCAAGCACGTTCTGGCTGGCACT
mCHERRY_Barcode_1742	GGCTGTTAGTAGGTCGGTCTTGCAGACTCTGCGACTGACTATCACGTACTGGCTCGTTGA
mCHERRY_Barcode_1743	CCGACATACTTACAGCCACTGTGACTATGATTGAGGCAGAAGCACTTTCAGAGACTTTGT
mCHERRY_Barcode_1744	GGCTCCGTGTCTGAGTAACTTCGTGCTAGTGAGAGGTACAGGCACGGACATAGTGTCAGT
mCHERRY_Barcode_1745	GCGAGGGTGACCGTCATACTCAGTGTGACTTGCTCTTTGTAGGAGGTAGAGTGTCCGTGT
mCHERRY_Barcode_1746	TGCTCTCACTTTGTCTGTGACAGTGTGTGTTTCTGTCTGTTACTGGGTCATGGTCGTTCA
mCHERRY_Barcode_1747	GGGAGAGACATTGACTGTCTTGGACTATCTCGGTGCTTGTGGCAGCGTGACGCTGGGTGT
mCHERRY_Barcode_1748	CACTGAGTCAGTGACTGACTTCCACGTTGTAGGTCGGAGAGTCACTCACAAGCAGTTTCT
mCHERRY_Barcode_1749	AGGTCCCTGACTGTGGTAGTATCAGGATCACGGTGGTTGTTTGACTATGTGGGTGCGACT
mCHERRY_Barcode_1750	CAGACCGTCAATCAGATTGTTCGAGGTAGTTAGTCCGTCACCGACGGTCACTCTGGCTGT
mCHERRY_Barcode_1751	CTCAGATAGAATCAGTCAGAAGGTGACAGAACGAGTTACTAGCTGGCTGTCGGTGGAACT
mCHERRY_Barcode_1752	TTGACGCTGAGAGTGGTTCAGGGACGCTGTGGGACTATCTAGGTCAAACATGGACAGTCT
mCHERRY_Barcode_1753	GGGTGTTTCAGGCAGAGAGTCGCAGGGACTGAGTCAAACTGGGTCGGTGATGCAGTTTCA
mCHERRY_Barcode_1754	GGGTGAGACATTGAGCCTCTTCGAGTTTCAGGGTCGATCAATCTGCCTCAGACAGTTTCA
mCHERRY_Barcode_1755	ATCTCGGAGAAAGTGTTACAGACTCCGACTTAGTCGTTGATACAGCCACACTGACGGAGA
mCHERRY_Barcode_1756	AGGACGTTCTGGCTGTTAGTGCGTCGGTGTGGGACGTTGTGCGTCCGAGTGAGTGTATGA
mCHERRY_Barcode_1757	TAGTCCAAGTAGCTGTTTCTTACAGGTAGACGGTGGGTCAGTCAGGGAGAACGAGCTTGA
mCHERRY_Barcode_1758	CCGTGTAACTTTGTCGTAGATAGAGAGTCTAGGTGTTTGTCTGACATAGAGACACGGTGT
mCHERRY_Barcode_1759	CTCAGGCTCAGGCACGTTGTGCCACGATCATTCAGAATGTAAGAGGATCTTCCACTCAGT
mCHERRY_Barcode_1760	GTCAGATTCTATCTCTCAGATGCAGAAAGTGCGTGAATGAACCTGAGACAATGTGGAAGT
mCHERRY_Barcode_1761	GCCTGTGTGAGCCAGCTACATCCAGGGAGTGCCAGTTAGATTGTGTTAGATTCTGCGACT
mCHERRY_Barcode_1762	TGGAGGATCTAGGTGAAAGTATCAGGTTGTTGGTGACTCTATGTGTATCACCGTGAGTGA
mCHERRY_Barcode_1763	TCCTGGATCACGCTGACTGATGGACCTTCACGGTGTAACAATCAGGCTGTTTGAGTCAGT
mCHERRY_Barcode_1764	GGCTGATTGAGTCTCCAAGAATCAGTGTGACCGTGTTAGATACACGTTCTCAGAGCAAGA
mCHERRY_Barcode_1765	CAGACTTTGATCGACTCTGAATCAGACACTGGGTGAATGTAGCTGTGACTGTGACGTAGT
mCHERRY_Barcode_1766	CAGTGGCACTTGGAGAAACTAGCTGGAAGAATGTGATAGTTGGAGCGACAGAGTGTCAGA
mCHERRY_Barcode_1767	CGCTGCTACTGGCACGATGTGTGTCGTACTTGCACCGACATTCTCCTTGACGCACTTAGA
mCHERRY_Barcode_1768	CTGAGGTTCTGAGTGTGTGAGGGTGATACACTGAGAGTCAACGAGCCAGTGCGTGCCACT
mCHERRY_Barcode_1769	GGGACCGTGTGTGAGCTACTGGCTGGTACAAGCTCTAACTCGCAGCTAGTCGGTGTTACA
mCHERRY_Barcode_1770	CACTGCGTGAGTGTCGGTGTTTGACGGACTGGGTCGTTGATCCACGCACTAGGAGTAAGA
mCHERRY_Barcode_1771	GAGTGTCAGTGCGTGAGTGTATCTGCGAGTAAGAGTCTGTTCGAGGCTGAGCGAGTTTGT
mCHERRY_Barcode_1772	TACTCGTTGAATGACACTGTCAGTGTCTGAGTCAGAAAGTGCCACAATCTCAGTGGCAGA
mCHERRY_Barcode_1773	ACGAGCCAGTTCCTGTAAGAACGAGTGAGATTCTGTTTGTCTGAGCGTCAATCACTCACA
mCHERRY_Barcode_1774	ACGACGAAGTGAGTCTTACAGTGACGGACTGAGTGCGTCAAGCTGGAACTATGAGGCTGT
mCHERRY_Barcode_1775	GAGTGAAACTTAGTGGGTGTATGACTGTCACGGACGTACTTCGTCATTGTCTGTGTCAGA
mCHERRY_Barcode_1776	TGGTGTGACATGCTGTAAGTTGCACCGTCTGTGTCGATGAGTCTGCATGAGCCAGGAACT
mCHERRY_Barcode_1777	ATCAGTCTCTCCGTGACTGTATCTGTGTCAGGGACAGAGACGGTCAGACATTGTCTCTGT
mCHERRY_Barcode_1778	TCCACATAGAGGGACTTACTGGGTGCGTGTTCGAGTAAGAAAGTGGCACATGCTGTGTGA
mCHERRY_Barcode_1779	ACGTGTGTGTTCCAGGCACTGCGTCAGTGTGTGTCACAGATCGTGCGACTCCCACGATCA
mCHERRY_Barcode_1780	TGGAGCCTCTTAGAGGGTCTGTCAGTTAGTCGCAGACTCATAGTCATACATGGAGCGAGT
mCHERRY_Barcode_1781	GAGACGTTGACAGTCACAGAGGCACGATGTACCAGTGAGTGGCTCTTTGTAGGTCAGAGT
mCHERRY_Barcode_1782	TGCAGCCACTATCTCCCTCTATGAGTAAGTTCGTGGATCTATGTGCCAGTCAGAGCGTGT
mCHERRY_Barcode_1783	TGGTGCTAGTCCCTCTATGAGACAGTTACTGTCTGAAAGTGGGAGTTTGTTAGTGCTTCT
mCHERRY_Barcode_1784	GAGAGGTACAATGTGCTTGTGACTCTTTCTACGTGTGACTTTCTCGGTGTGTGAGGCAGT
mCHERRY_Barcode_1785	GGCAGAGTCATGGTGGTACTACCAGGGACTCGCACAATGTGTCTGACAGTCTGTCGTTCA
mCHERRY_Barcode_1786	CCGTGCCTGTGCCTGTCTCTAGCACGGACAGTGAGAAAGAGAGAGTGACAACGTGCGAGT
mCHERRY_Barcode_1787	GAGACAAACTGTGTCTATGAAGCTGAAAGTTTCAGGGTGTCTGTCTTTCTTCGTGTTTCA
mCHERRY_Barcode_1788	TAGACCTAGTGGGACGTTCTCGGACTCTCTCGCACGCTGACACACATACTTAGTCTCTCA
mCHERRY_Barcode_1789	CACTCTTAGTGGCAGGGACAGTGAGGATGACTCAGTAACATCGTGTGACATTCACCTTGT
mCHERRY_Barcode_1790	ATCTGCATGAGGGTCAAAGTGTGACCTACTTCGACCGTCTATGTCTTTCAGGCACTAAGT
mCHERRY_Barcode_1791	AACACCCTGTACGAGTTTGTGTGTCCAAGAATGTGTCTGAGGCTGGTACTTGGAGCCTGT
mCHERRY_Barcode_1792	TTCTGAGAGTGGCTCAAACACAGACTCTCTGTGAGGGAGACTGTGTCACACACACGGAGT
mCHERRY_Barcode_1793	GTGTGCCAGATCGAGAATGACAGTGGTTGTAGCAGTCACTGACTGTTAGTATCTCTTTGT
mCHERRY_Barcode_1794	CTCAGGATGAGGCAGGGTGTGGCACTTTCTAGGACAGTGTGGGAGTTACAATGTGACTCA
mCHERRY_Barcode_1795	CAGAGGGTGTCCGTGAGACTGCCTGGAACTATCAGTTAGAGGGTCGATGATAGTGGCTGA
mCHERRY_Barcode_1796	TGGTGTAACTAGGACCATCTGTGTGCGAGTTACTCTTTGTATCAGCTTGTACGACCGACA
mCHERRY_Barcode_1797	GTCTGTATGTAGCTCTCTGTCGCAGGTTGAATCTGGCTCACTCTCGGTGTCTCAGCTACT
mCHERRY_Barcode_1798	TACTGGCTGTCACAGGATGATGCAGTCTGTAAGTCGATGTGACACTGTGTTACTGTAACT
mCHERRY_Barcode_1799	GGCACTTAGATGCACAGTCAAAGTCACAGACAGAGGCTGTTTGACCCAGTCGCAGTGAGA
mCHERRY_Barcode_1800	CTCTGTTTGTTTGTGGATCTCGGTGATAGTCCGAGCGAGTAGCTCTTACTTGCACCATCT
mCHERRY_Barcode_1801	CCCAGACTGAAAGACATTGAGGGAGGGTCTATGACACTGATGCTGGGAGTGCGTGACTCA
mCHERRY_Barcode_1802	GGGTGATTCTGTCTGTAACAAGGTGGCTGTTAGTGGGTGTGACTGTCTGTTTCACAATGA
mCHERRY_Barcode_1803	GCGTGGGTGACTCTGGGAGTTACAGTGACATTGTCACTCTAGCTGTAAGACCGTCCTACT
mCHERRY_Barcode_1804	GTCTGCCACTGGCTCTCTCTCACTGTGTGTAGGTCGGTCATTGTGTTACAGTGTGGCTGT
mCHERRY_Barcode_1805	AACACGAAGTTGGTGGATGTGGGTGCCTGACTCAGGGTGTGGGAGCGACATGGTCCATCT
mCHERRY_Barcode_1806	TACTGTCAGTGGCTGTCTCTTACAGTGTGTGTGACACAGTCTGTCTCAGTAAGACCCTCT
mCHERRY_Barcode_1807	TGCTGTTTCAAGCACAGACTTTCACGATGTGTCTCATACTTCGTGTCTGTCGCACTGTGT
mCHERRY_Barcode_1808	CAGACTTACTCGCAGGCTCTGTCTCAATGTTGCTGTGTCTTTGTGCCAGTCGGACCCTGT
mCHERRY_Barcode_1809	CCCTGGTTGTAGGACGTACTTCGTGAATGAAGCAGTGTCTAGGTGAGTCACCCTCCCTGT
mCHERRY_Barcode_1810	CGGAGGATGACGGAGTGACAATGACTGAGTTTGAGTGTCAGGGAGGCTGACTGTGGGTGA
mCHERRY_Barcode_1811	TGCTGCTTCATGCTGGTTCATGCTGAAAGTCGGTCGATGTATGAGCTACTTTGAGGTTGT
mCHERRY_Barcode_1812	CACTCAGAGTCACTGAAACTGTGTCCGTCATTGTGCAAGATGCAGGCTGAGAGACTAACT
mCHERRY_Barcode_1813	AAGTCAATGTGCGTGCCACTGACTCTGAGTGTCAGCGTCTCGGTGAGACATGGAGCTAGT
mCHERRY_Barcode_1814	CCCAGTTACTTGCTGGGTCTGACACCCAGTATGACAATCTCAGTCGGTCAGGGAGTATCA
mCHERRY_Barcode_1815	TTCAGCGTGAAGCAGCGTCTTTGTCACAGTATGACTGTGAGGGTCTCTGTTGCAGCAACA
mCHERRY_Barcode_1816	TACACAGTCAGAGACTGTCTAGGAGAATCTCGGAGCCAGAGAGTCATTGTCGCTGACTGT
mCHERRY_Barcode_1817	ACGAGGAAGTGTGTGTGTGATCGAGTGAGTTCCAGTGAGAAGGTGATAGTGAGTGGATCT
mCHERRY_Barcode_1818	AGCTCTGACTGTGACATACTCGGACGCACAAGCTCCGACTGTCACCGAGTGGGTGAAACA
mCHERRY_Barcode_1819	ATCTCATACATTGTGCGAGAAGCACCTACACGCTGAGTCAGCGACACTGTGTCAGGCTGA
mCHERRY_Barcode_1820	CTGTGGGAGTGGGTCTTTGAAGCTGAGACTCACAGGTAGACCGAGGTTCTGGGAGAATGT
mCHERRY_Barcode_1821	ATGTGCATCAACCTGGGAGACGCTCTAACTTGGTGGATGAAAGTGTCAGATGCTGGCTGA
mCHERRY_Barcode_1822	TGCTCGGAGTTACTCCATGTACCTGTGTGATGGTGCCAGATAGACCGACATCCTCGGACA
mCHERRY_Barcode_1823	GTGTCAGTGACTCACTTAGTACCACACACAGGCAGGATGAGGGTGTGTGACACACGATCA
mCHERRY_Barcode_1824	CGGTCCTAGTTCCTGCCTGTACGAGGCACAGTGAGCCAGAGACTCCGTGTCTGTGGAAGT
mCHERRY_Barcode_1825	GGGAGTGTGATGCAGATTGTGAGTGTTAGAAAGTGGGAGAAGGTGGGACTGGGAGTTAGT
mCHERRY_Barcode_1826	GACACCCTGTATCAGTATGTTCCTGGATGTGGCACCCTCAGGCTCGTAGTAGCTCTATGT
mCHERRY_Barcode_1827	GGCACTTTCAATCACCGACAAACTCGTTGTTACTCATAGTCACAGCATGACGGTGATTCT
mCHERRY_Barcode_1828	TTGAGTGACATCCAGGATGACGGACAGTGATCGTCTATCAGGCTGATAGAGACTGGGACT
mCHERRY_Barcode_1829	ACCACGTTCTATGACGGAGTAACTGCAACTATGACCGTCTGACTGGGAGTGTGAGGAACT
mCHERRY_Barcode_1830	TAGACAGTGATCGAGCCTCTGCGTGGATGTTGGTCCATCTACCAGCTTCTGTCAGAGTCT
mCHERRY_Barcode_1831	CACAGACTCTAAGTCCGTCTGGCAGATTGTGCCAGAGTCTAACAGGTTGATGGACCATGA
mCHERRY_Barcode_1832	GGCTGCATGTCCGTGTAAGAGGGTGGCTCATCCTGCCTCAGGGACGGAGAAAGTGACAGT
mCHERRY_Barcode_1833	CGCAGGGAGTTTCTCGGTCTACGTCGTAGACCGTCCGACACGGTGACTGTGGGAGAGAGT
mCHERRY_Barcode_1834	GTCAGGCAGAGCCAGCAACAGTGAGAGTGATGGTGCCACACGGAGTATCTAACACGGTGT
mCHERRY_Barcode_1835	GTGACCTTGTCAGACAGTGTTCCACTCTGAGACTCAGACAAACTGGATCTAGCTCCGTGT
mCHERRY_Barcode_1836	TGGTCGGTGATACAGGAACTGGCAGGGTGAGAGTCCGTCTTTGACGTTGTAACAGGGAGT
mCHERRY_Barcode_1837	ACGTGGCAGATCGACTCTCTATGAGTGAGAAGCTGAAAGAGCCTGGGTCAAACAGTTTGT
mCHERRY_Barcode_1838	TGCACAGTCTTGGTGAGAGTGTCTGTGTGAAAGTGGTTGTAAGTCTCTGTTTGAGTGAGT
mCHERRY_Barcode_1839	ACGTGTTACAGTCTCTTACTTTCTGTGTGTTAGAGCCTCTTGCAGTTAGTCCGTGTTTGA
mCHERRY_Barcode_1840	GCCAGTTACTGTCTGTTTCATACAGACTGTTGCACCCTCAGACTGCGTCTGCGAGACTGA
mCHERRY_Barcode_1841	CACAGTAACAGTGTCGCTGTGTCTGATTGTACGTCTCTGTAACTGGATCATCCTGTGAGT
mCHERRY_Barcode_1842	CTCACTCTCTTTGAGAGAGTATCACGCTGTTCCTCATTGAACGTCTGAGTCTGACGATCA
mCHERRY_Barcode_1843	GGCTGTCAGTTTCACCGACTGCCACTATGAGACTGTAACTCCCTCACACATGCAGCTAGA
mCHERRY_Barcode_1844	GAGAGCGTGTTGCACGCTGATTGACAGTGAGTGTCCCTCTGGGTGACTGTGTCAGGAAGA
mCHERRY_Barcode_1845	AGCTGCTACTTTGTGGGTCAATCTCACAGTCCCAGCGTGTAAGTGTCTCTAGCACCTTCA
mCHERRY_Barcode_1846	GCGTGGGAGAGGGACCGACAGGGTCGTACAAAGTGCGTCTTCCACACACTTGGTGAGTGA
mCHERRY_Barcode_1847	CCCACATAGATGGAGTTTCTGACACCCAGATAGTCGCTGAGTGTCAAACTCTCTCCCTCA
mCHERRY_Barcode_1848	GCCACTAAGTTACTGAATCTACGTGAAAGTCGCAGGGAGTATCTCGCTGATCGACGCAGT
mCHERRY_Barcode_1849	AACTGCGAGTAACAGAATGTCTCTCCAACTGGGAGATTGTTTGACTATGTCTCTCAATGT
mCHERRY_Barcode_1850	GGCTGTCACATGGTGCGTGACGGACAATGTGGCAGCGACACTGTGCCTGTCTGTGCAACA
mCHERRY_Barcode_1851	AACTCAGTCATGGTCATTCAGGCTCTGTGACACTCATTCAGGGTGACACAGTGAGCATCA
mCHERRY_Barcode_1852	CGCACCTTCTTAGTGAGAGTGGGACTTACTAGCTGGATGTGAGTCAATGAGTGAGGAAGT
mCHERRY_Barcode_1853	TACAGTGTCAGGGTGTTACAGGGTCAATGTCGGAGAGAGTGACTCAGTCATAGTGGCACA
mCHERRY_Barcode_1854	ACCTCACAGAAGCAGAGAGTAGGTGGCTGAAGCTCGATGACTGTGCGTCATTGACTATGA
mCHERRY_Barcode_1855	TGGTGACAGTGGGAGCTAGTAGCAGCATCAGTGAGAAAGTTCCTGCGAGTATCTCCCTGA
mCHERRY_Barcode_1856	TAGAGCATGAGGGACTGTGTACCTGGGTGTAGGTGACACTCCGTGCGAGAGCGAGAGAGA
mCHERRY_Barcode_1857	AGGACGTTCTTACTGGAACAGCCACGCTCACTCTGGAAGTATCACGTTCTTTGTCAGAGA
mCHERRY_Barcode_1858	ACGACCTTGAGTGAGGGTCATGCTGGCAGAATGTCATTGTTAGTGCTAGTGTGTGTATGT
mCHERRY_Barcode_1859	TCGTCTTACATCGTGTCTCAGGCACTTAGTGACTCCCACTGTGTCGGTCTGACAGTCACT
mCHERRY_Barcode_1860	CGGACTGTCACAGACGATGTATGTGCGAGTATCTGGGAGAAGCTGGAACAGCCAGGCACT
mCHERRY_Barcode_1861	GGGTGTATCTTGCTGGCTCAGTCACTTACTAACTCGGACATGCTGTATGTGTGTGGGTGT
mCHERRY_Barcode_1862	CCGACGGAGACGCTGTGACTAGGTCCATCTCGCACGCAGTCGGTGTCAGAGAGACTGAGA
mCHERRY_Barcode_1863	AAGTGTATCAGGCTGGGAGAGTCACAGTCATCCTCCGTGTACCACCTAGTGGGTGTGTGT
mCHERRY_Barcode_1864	AGCTGGCTGTTACTGTATGTTCGAGTTAGTCTCTCCCACAGTGTCCCTGATGGTCTGACT
mCHERRY_Barcode_1865	TCCAGTGTGTACGACGCTGAGTCACCCTCTGGGACCTTCTTAGTCTTTCTTCCTGTGACT
mCHERRY_Barcode_1866	GGGACGTTGTAGCACTGTCAAAGTCTCTCAGAGTCAAAGAGACAGTAAGTGGCTGTTAGA
mCHERRY_Barcode_1867	CAGAGGGACAGGGAGAGAGAATGACGATGTGTCTGGGAGTAGCTGTTAGACGCTCGATGA
mCHERRY_Barcode_1868	CGCTCGGACAGGGTCGGACTTAGAGTGACAATGTGTGTGAGGGACCAACAGTGTCGTACA
mCHERRY_Barcode_1869	TAGAGCCTCTAGGTGCGACATTGTGCGACAATGACGGACTGAGTGAGTCAGCGAGTAAGA
mCHERRY_Barcode_1870	GCGAGTGTCAATGAGTGTCAGGGTCAATCATCGAGGTAGTCGGTGTGTCTGGCAGGTAGT
mCHERRY_Barcode_1871	ATCTCAATCACGCAGCTTGACTGACTTTCATTGTCACAGTGAGAGAGTGTTCCAGAGTCA
mCHERRY_Barcode_1872	GACTCAGTGATGCACGTACTATCTCACAGATGGACTCAGTTACTCTGTGAAGCTCGGTCT
mCHERRY_Barcode_1873	GAGACCTAGTGCCTCAGACTTTGTCTAACTATCTGATTGTCAGAGGGTCATCGTCCGAGT
mCHERRY_Barcode_1874	GGCAGGTTGTGACAGTCACTAACAGAATGTTAGACAAACTAGGACACTCACAGACGGACA
mCHERRY_Barcode_1875	GTCAGGTACAAGGACGTAGACTGTGGTTGAGGGTCGTAGTGAGTGAGTCAAGGAGGTTCA
mCHERRY_Barcode_1876	GCCACGTAGTGCGAGCTAGTTCCTCTTAGTGACTGTGACACTCAGCCAGTGCGTCCTACT
mCHERRY_Barcode_1877	TACTGGTACTGCCTGGTAGAAGGAGAGACTTAGTGGGAGACAGTGCTAGTGGCACTTTCA
mCHERRY_Barcode_1878	AACTGTAAGTTACAGAGTCTAGCTGCTTCTTACTCAAACTTGCACATTGTGGGTGTCTGA
mCHERRY_Barcode_1879	CAGACCCTCTGGGTGTCAGAGCCTGTTTCACGGTGGGTGATGGTCGCTCACTCTGTCACA
mCHERRY_Barcode_1880	TGCACGTACAATGAGCTAGAGGCTGCTTGAATGACTGTCAGCGTGATTCTCTCTCGTTGT
mCHERRY_Barcode_1881	CACTCAATCTGCCAGATACTTTCACCCTCTGGCAGCATCTGGGACATTGTTTCACCTTGA
mCHERRY_Barcode_1882	GCGAGGCAGTGCCACCCTGAACGAGTTAGTCCGAGAAACTGGGTGCGACTCTGTCTGTGA
mCHERRY_Barcode_1883	AGGTGCTACATTCACTTTGACTGAGTTACATTCTCCGTCTGTCAGGTTGTCCGAGATAGT
mCHERRY_Barcode_1884	CGCTGATTGTTTGTGTCACATAGACCTTCAACGACAGTCTCTGTGGCTCATAGTGTATCT
mCHERRY_Barcode_1885	TGGTGGTAGAGGGAGAGTCAGGGTGTCAGTGAGAGCGACTCGGTGATTCTATGAGGGAGT
mCHERRY_Barcode_1886	AGCACAATCAACGAGTGTCTTAGAGTGACATAGTGCAAGTGGCAGGCAGTGACTCAATCT
mCHERRY_Barcode_1887	AGGTCTCAGTTGCAGTTTGTTTCTGTATGTGTCTCAAAGAGTCAGTCTGAACCACACTGT
mCHERRY_Barcode_1888	CGGACTTACTCTGTCTTTCTTGGTGTTACACTCTCGATGACACTGGATCATTCTGATTCA
mCHERRY_Barcode_1889	AACACGCAGTTCGTGGGACAGCGTGAGTCAAACAGTATGAAGGACTAACTCACAGGCACT
mCHERRY_Barcode_1890	CTGTGAAAGTAAGTCGAAGACGGAGCCTGTGTGACATTGAGTCTGTAAGTAAGAGGCTCA
mCHERRY_Barcode_1891	GGCTCACACATTGAGCAAGTTCCTCGGAGTGGGACTTAGTAGCAGTGTCTTGGAGGGTCA
mCHERRY_Barcode_1892	GGCAGTATGTTTCACTAACACGGTGGATGTCTGTCATTGTCGGAGGAAGACCCTGTGTCA
mCHERRY_Barcode_1893	GCGTCAGTGTCGCACCGACATGGAGTTTGACTGTGCAAGAGCCTGCCAGTCTCTGTAAGA
mCHERRY_Barcode_1894	AGGACGCAGTTTGAGTATGTAGCAGTAAGACCCTCCTTGTCACTGTAAGTATGTCGGTGT
mCHERRY_Barcode_1895	GTCAGTCTGACCCACGATGACAGAGCCAGATACTCTTTCAAAGAGTTACTTCGACTATGT
mCHERRY_Barcode_1896	TGCTGGTTGATTCAGCGAGTCAGAGGGTCATGGTGGCAGTTCGTCTGAGTATCAGGGTGA
mCHERRY_Barcode_1897	CGCTCTTTCTTGGTGCCAGTCTGTCATTCAACCACAAACAAAGAGGGTCTTTGTGTGACA
mCHERRY_Barcode_1898	CCGTCTATGTTAGTCGAAGTTACTGATAGAGTGAGGTTGTAGCTCGCTCTGAGAGAGAGT
mCHERRY_Barcode_1899	CGGTCGATGATTGAGTATCTAACAGGGACACTGTGTCAGTATCTCTCACAGAGTCACTGT
mCHERRY_Barcode_1900	CGGACACACATGCAGACTGTATGTGAATCATGGTGGATGTACGTCTATGTTGGACCCTGT
mCHERRY_Barcode_1901	AAGAGGCACTGCGAGGTTCTCCGACCTTCTGACAGTTTGTCACTCGTTGTGACAGCCACT
mCHERRY_Barcode_1902	ACCACGTACATGCTCGATGTTACTCTCACATACTCAAAGTTGCTGATTGACAGAGTTTGA
mCHERRY_Barcode_1903	GTGAGAGAGTTCGACGCTCAGGCAGTATCTAAGTGTTTGTTCCACACTCAGGCAGGATGT
mCHERRY_Barcode_1904	GTGAGACAGTGCGACTGTCTTGGACTGTGTAACAGTCACTTTGTGTAAGTCGGTGTTTCT
mCHERRY_Barcode_1905	TGGTGCCTGAGGCTGTGAGAATCTGTATCACGGTCATAGAGGCACAATCACCCTGTTAGA
mCHERRY_Barcode_1906	TACAGAGACTGTCACGTAGAGGCTGTGTCAATGTCACTGTCTCTCATAGTTCGAGGCACA
mCHERRY_Barcode_1907	CACACAGTCTGTGTCTAAGTTACAGCAAGAGTGAGTCACTAGGTGAGTCATCGAGTCTCT
mCHERRY_Barcode_1908	CCCTCTGTGAGGCAGGAAGAGAGAGGATGTGCGACGGAGTGTGTGTTTGTCGGTGGCAGT
mCHERRY_Barcode_1909	GTCAGCTTGACCGTGTGTCATTGTGTGAGTCTGTCGTACTGGGTGGCTCTGCCAGCTACA
mCHERRY_Barcode_1910	CCGACTCTGTCACTCAGTGTTCGAGAATGTGGCACGCTGTATCAGGGAGAAGCTGAGTGT
mCHERRY_Barcode_1911	TTCTCGCTGAAACTGTGTGGTGGTCGGTCATAGTCATTGTACCTGTGAGTCTGTGGAACT
mCHERRY_Barcode_1912	TACAGCGTGTGCGTGACACAGGCAGGGTGATGGTCGTAGATGGTCCATGTTTGAGGATCT
mCHERRY_Barcode_1913	CGCACGTAGAAGGTGATACAACCACATTGTGTGTCGTTGTCCGAGATTCTCGGTGGTAGT
mCHERRY_Barcode_1914	CGGTCCCTCATTCTCGGACTTGGTGGTTGATGGAGCGACTTGCTGAGTGATGCTGATAGT
mCHERRY_Barcode_1915	CTGTGGAACATAGACCGACTAAGTGGATGTATGTCCCAGTACGTGCGAGTGTCAGCAACT
mCHERRY_Barcode_1916	TCGTGGGTGTCGGTCGGACATGGACTTTGTGAGTGTGTCTGGCACGAAGTGGGTCGTTCA
mCHERRY_Barcode_1917	TACAGCTTGTACGTGTAACTAAGACGATCAAACTGGTTCATAGTGTCAGTCGGAGCTTGA
mCHERRY_Barcode_1918	CACAGACACAATCTGGGAGTGCGTCTATGTTAGAGGTTCTTGGTGTGTGTTGCTGTTTCA
mCHERRY_Barcode_1919	ATCACAGACACGGTGTATGAGTCACATACATTGACGGAGTACGTCGTTCTAGGTGGGTCT
mCHERRY_Barcode_1920	GGGTGCATGTGGCAGAGTCTCTGTGTAAGACCGACTTTCAAGGAGGTTGTTCCTCCGTGA
mCHERRY_Barcode_1921	AGGTGATACTAGGTGGGAGTATCAGTAAGAATGTGGATCTGGGACTATCTCACAGCGTGT
mCHERRY_Barcode_1922	GACAGGGTGTTACAGAGTCAAAGACTCTGAACCTGGCACAGTCTGAGACACGCTCACAGA
mCHERRY_Barcode_1923	AGCTGGTACACACTGTCTCAGGGACTGTCTGTCAGAAAGTTTGAGTTTCTTGCTCACTGA
mCHERRY_Barcode_1924	CTGACTTTCTAGCAGGTAGTCGCTGTGTCTACGTGTGTGACGGAGGGTCTTGGAGCTTCA
mCHERRY_Barcode_1925	ACGACAGAGTAGGAGGAAGAGACTGGGTCATGCTGGGTGAGCGAGTAACAATGAGAGTGA
mCHERRY_Barcode_1926	GGGTGAATGAGTGTGGATGATTCAGAGTCACCGTGTCTCACAGAGTCTGTGACTCGCTCA
mCHERRY_Barcode_1927	TTCTCCATCAGTGTCTGACTGGGTGCTTCAGGGTGTCAGATGCAGGTTCTGTGTGGAACT
mCHERRY_Barcode_1928	GCCTGTGAGACAGACGGACTTCCTCAGTGTGTGTCTCACAATGAGTTAGTGGCACGGTGT
mCHERRY_Barcode_1929	CGGTCAATCAGCCTGTGAGTATGTCGTTCTGGGTGGTTCTGGCAGTTTGAAACAGGGAGT
mCHERRY_Barcode_1930	GGCTGATAGTTTGAGTGTCTGAGTGTCTGTCGCACGATGTAACAGCAAGTGGGAGAGTCA
mCHERRY_Barcode_1931	CGCAGCTTCTTGGAGCTTGTTTCTGTCTCATTGTGCTTGTCTGTGATACTGTGACGTTGT
mCHERRY_Barcode_1932	CACACCCTCAGCCAGTTAGTATCAGCGACTCCGAGTGTCTGGGACATACATGGTGGTAGA
mCHERRY_Barcode_1933	CGGTGATTGAAAGTCTGTCTAGCTGTAAGTGTGTGCGTGATTCTGGCAGAAGGTCAGTCA
mCHERRY_Barcode_1934	ATGAGTAAGTCTGTCGGTCTGTCTGTTACATGCTGTGAGATACTCCGTGTGTGTCGGAGA
mCHERRY_Barcode_1935	ACGTGTATGTGAGTGTGACAATGACGGACAAGGAGTGTGAATGAGCGTGTATCACTCTGA
mCHERRY_Barcode_1936	AGGTGTGTCACGGAGGCTCTCAGAGAGAGAGGGTGGTTGACGGTGGCACATAGTGAGTGT
mCHERRY_Barcode_1937	CCCACGTACAGTGACACTGAGGGAGACAGAGAGACCGAGATGGAGCGACATCCAGGGTCA
mCHERRY_Barcode_1938	AACAGTAAGTAGCTCGTACTGTGAGTGTGAGTGAGAGTCAAGCAGGGACAGTCTTATACT
mCHERRY_Barcode_1939	CGCTGATACATGCTCACAGATACACGGAGAGTGAGATAGTAGCTGGTTGTGGGTCCAACT
mCHERRY_Barcode_1940	GTGAGCAACTCGCACGTTGTATGTGCTTCTATGACAGTGAGACTGCCTGTGTGTCTAAGT
mCHERRY_Barcode_1941	CACAGTTACTATCTCCTAGTTAGTCAGTGTGTGTCTGTCTGGGAGCTACTCAGTCCTTGA
mCHERRY_Barcode_1942	CCCAGGTTCTTTCTCCTTCAATGACTCAGTGAGAGTATGACAGTGGATGAGGGAGCAACA
mCHERRY_Barcode_1943	TACACGCACATGGACGGTGTGGCTCTGACTTGGTCGGAGATCGAGATAGAGCGTGTGTCA
mCHERRY_Barcode_1944	TGCACCAAGTGTGACGCACTACGAGAGTGAACGAGGGTGTACCTCGATGTGGCTGTGAGA
mCHERRY_Barcode_1945	GCGTGCGACACGCTGACAGATCGAGAATGTGGGAGAAAGTTAGACAGTGATGCTCTGAGT
mCHERRY_Barcode_1946	GTCACTGAGTATGAGATAGTAACAGGGAGTGTGTGTGACTATGTCGATCATAGTGATTGA
mCHERRY_Barcode_1947	GCGTGATTCATTGTCCGTCTGTCTCGCAGTAAGAGCTAGAGCCACAGTCAAACAGTAAGA
mCHERRY_Barcode_1948	CGGAGGCAGTGAGTGTTTCTGTGACGCACTGAGTGTTACAGTCAGAGTGTTCGAGCGACA
mCHERRY_Barcode_1949	GGCTGGTTCTCTGAGGGTGAAGGTCATAGTGCCTGCTACAGACTGGTTGATCGTGGAACA
mCHERRY_Barcode_1950	CTGTGAATCAGTGACAGAGTAACACGAACACGGTGTTTGTGCCTCAGTGTTCCACGGACA
mCHERRY_Barcode_1951	AGGACACTCATACACGGTCATGCACATTGAGGCAGGCTCAGGGTGCTAGTGGGTGCGAGT
mCHERRY_Barcode_1952	TGGTGTTACTCCGACTGTCTTGCACCGTGTGCCTGACTGACACACCTTGTGGCTGGCTGT
mCHERRY_Barcode_1953	TGCTCTGAGTTGGTCATACATAGACGTAGTCACAGGCTGTGCGTCTGTCAGACTCATTGT
mCHERRY_Barcode_1954	TGCTGCGTGTGACTGTCACTGCCTCGAAGATCCACCTAGTCCCAGGTACTATGTGGGTGA
mCHERRY_Barcode_1955	GAGTCGTAGAGGCTGTATGATCCTCGTTCTTAGTCTGTCACGCAGCCTGTGTGACCTTGA
mCHERRY_Barcode_1956	CGGAGCTAGTGTCTGCATCACTGTGCTTGTTTGTGCTTCATACACGTAGTATGAGGGAGA
mCHERRY_Barcode_1957	GGCACGGTCATGGTCGCTGTCCGACAAAGATTGTGGTAGTGTCAGTAACACCCACGTTCT
mCHERRY_Barcode_1958	ACGAGTCTGATGGTGTAAGATACAGATTGAGGCTCCATCACGGTGAGTGTTGGAGGATCA
mCHERRY_Barcode_1959	TGGTCGCAGAGACACACTCAATGTGCTTGTTACTCATTCAATGTGTTTCAGTCTGACTGA
mCHERRY_Barcode_1960	GTCAGGATGTGTGTGCTTGTATCACATTGAAACACGGTCTCTCTGCGTCTGTGAGTCTGA
mCHERRY_Barcode_1961	TCCTGCCTGTTTCAGTCTCATCCACCGTGAATCTGTAAGATCCAGGCACACGCACTAAGT
mCHERRY_Barcode_1962	CGGACTCTCTCACTGTTAGTAAGTCTCTGACGGTCTGTCACGGTCATTCATGCTCAAAGA
mCHERRY_Barcode_1963	AACAGGTTGAGCGTCACAGTACCACCATGAGTCTCGTTCTTGGTGCTAGTGCCAGTGACT
mCHERRY_Barcode_1964	ACCACAATGTACGAGCAACATAGAGATACTCCCTCAGAGAGTGTGGTAGTGGCAGGTTCT
mCHERRY_Barcode_1965	AGCTGTGTGAAGCAGTAAGTCGCACTGTCTTGGAGTCACATCCAGTATCTGACACGTAGT
mCHERRY_Barcode_1966	AACAGTTTGTAAGTCGTTCTAAGTGCTTCTCGCACGAAGTTAGTGTGTCACGGTGCGTCA
mCHERRY_Barcode_1967	ACCTGAGACAGCGTGATAGTGGGTGGTTCTGACAGGCAGAGTCTCTGTCTTGCAGTGTGT
mCHERRY_Barcode_1968	CCGAGCTTGAATCTGTTTCACGGTGACACATTGAGTGTGTTTGACTGAGACTCTGCTAGT
mCHERRY_Barcode_1969	CGGACCTTGTTTCTGTTAGATCGACGAAGTCTGTCTTTGTTGGAGTTAGTTTCTCTATGT
mCHERRY_Barcode_1970	AAGTGGTTCTGTCTGGGTGTTGCTCTAACATTCTCTCAGAGGGAGGCAGTAGGAGTGAGA
mCHERRY_Barcode_1971	ACGAGGCAGTTCCACGGTCTTACAGCCTGTGGGTGGGTGTAAGACGCTCTTACAGAGTCA
mCHERRY_Barcode_1972	GACAGCAAGAGCGAGCGTCTTTCAGGGTGAATGTCTCTCTCGGACCTAGTACCTGTGTCT
mCHERRY_Barcode_1973	TACAGGGTGATAGAGATAGTCTCTGGAAGAGGCAGTGTCTCGGTGAGACATCGACGTTGA
mCHERRY_Barcode_1974	ATCTCTCTGTCTGACTGTGATTCACCTTGATGCAGTTACTAGGTCCTAGATCCAGACAGT
mCHERRY_Barcode_1975	TTGTGACACTCGCACTATCAATCAGGCTGTAGCTGTATCTTGCTGCGTGTAGCACTTTGT
mCHERRY_Barcode_1976	GTGAGAGAGATAGAGTGTCTCAGTCAGAGTAACTCGAACTTGCACAGTGACCCACTCTGT
mCHERRY_Barcode_1977	CACTCGTTGTTGGTGCTTGTACGAGATTGTTTCAGGCTGAGACAGGGAGTGTGACCAAGA
mCHERRY_Barcode_1978	GGGACGGTGAGGCTGGGTGAGCCAGGAAGTGCGTGCTTGTTTGTGTTTGTCCGTCCTACT
mCHERRY_Barcode_1979	AGCACCGTCTATGTGAGAGTTCGAGTGTCTAACTCGGTCAGTCACAGTCATGGAGAAAGA
mCHERRY_Barcode_1980	CTCACCGTCTCCCTGTCAGTCACACAGTGACTGTGTCACACTGAGGGACTGCGAGACTGT
mCHERRY_Barcode_1981	CCCTGGCTCTATCTCGTACAAAGTGGGTGTTCGTGAGACTGACTGGGTGTGACACATTGA
mCHERRY_Barcode_1982	ATCACGGACTGTGTGGAACACGGTCGTAGAACGAGGTTGTGGGAGGCAGTGGGAGTGACT
mCHERRY_Barcode_1983	GCGAGTTTGTTGCACTTACATACTCGGAGACTCAGCTACTTTCTGCTAGAAGGAGATTGT
mCHERRY_Barcode_1984	TGGTCGGTGATGGTCTTAGAATGTGGGAGTGTGACCTACTTTCAGTGAGTTTCAGGGAGA
mCHERRY_Barcode_1985	TGGTCGATCAATGTGCAACATGCAGTGTGTGGCACAGACTGAGACGCTGTCACACTATCA
mCHERRY_Barcode_1986	CGCAGAATCTGGCTCGATCACGCTCGTAGAACCTCTAAGTTGGACCCTGAAGCACGCTGA
mCHERRY_Barcode_1987	CCGTCGCTGTGAGACACTCTGCGTCAGTCTCGGACCATGAAGGACTATGTTTGTGTTACA
mCHERRY_Barcode_1988	CCGAGGGTGTGGGAGGTACATGGAGGGACTAGCACCAAGTAGCAGCGTGAGGCTGACAGA
mCHERRY_Barcode_1989	GCGTCGATGAGGGACCCAGTCTGTCGAACTAACTCCAAGAGGCTGAAAGAATCACCTAGA
mCHERRY_Barcode_1990	GTGTCGCAGTGCCACGAACTGTCTCCTTCTAAGACGAAGATTGTGTCAGTCTGAGTCACT
mCHERRY_Barcode_1991	ATCTGAGAGACGCACCCAGACTGACGGAGTAGGACTGTGATAGAGTTACTACGTCCGAGT
mCHERRY_Barcode_1992	GTCACTGTGACTGAGCTTCTATGTCGGTGAGTGTGTTAGAGACAGATTGACACTCCGAGA
mCHERRY_Barcode_1993	GGCTGTTTGAGAGTCTTAGATGGTCCCACAGCCTGAGACACCGAGAGTGAATGTGTTTCA
mCHERRY_Barcode_1994	GGGTGCTTCATTCTGTGACAGTCTCAATGTAACAGTTTGACACAGTGTGACGTACAGAGA
mCHERRY_Barcode_1995	GACTGCAAGTGGCACGTTGTGACTGTCAGAGAGAGGAAGTAGCACGGACAAGGTGGTACT
mCHERRY_Barcode_1996	TCGTCGGTGAGGCAGTTTGAGTCAGCGACAGTGAGTTTGTAAGAGCCACAATCAGAGTGA
mCHERRY_Barcode_1997	CGCAGCCAGTGACTCCTACTTCCAGAAAGTACGTGGCAGAACGAGATTGTTTGACGGTCT
mCHERRY_Barcode_1998	CTGAGGAAGTTAGTCGTACTGGCACAATCTTTGAGGGTGTTAGTGCCTCATTGAGGGTCT
mCHERRY_Barcode_1999	GGCACGATCTTCGAGTATCTGAGTCGTTGTACGAGCCTCAAACAGTATGTGCGTGTCTCT
mCHERRY_Barcode_2000	ATGTGTTTCAGACAGTTTCTCGCTCAAAGACGCAGTTAGATTGAGATAGTACCAGAATCT
[truncated: 97,010 more rows]
